# Supplementary material for: 2-(4-Amino­phen­yl)-1,3-benzoxazole
Source: Acta Crystallogr Sect E Struct Rep Online. 2008 Jun 7;64(Pt 7):o1210. doi: 10.1107/S160053680801653X (PMC2961872; doi:10.1107/S160053680801653X)
Supplement: Supplementary file 2 [file e-64-o1210-Isup2.hkl]

# 
# h,k,l, Fc-squared, Fo-squared, sigma(Fo-squared) and status flag 
# 
data_I
_shelx_title ' 080512bm in P2(1)/n' 
_shelx_refln_list_code          4 
_shelx_F_calc_maximum      139.02 
_exptl_crystal_F_000       440.00 
_reflns_d_resolution_high  0.8255 
 
loop_ 
 _symmetry_equiv_pos_as_xyz 
 'x, y, z' 
 '-x+1/2, y+1/2, -z+1/2' 
 '-x, -y, -z' 
 'x-1/2, -y-1/2, z-1/2' 
 
_cell_length_a     4.1461 
_cell_length_b    19.5420 
_cell_length_c    12.7705 
_cell_angle_alpha  90.000 
_cell_angle_beta   95.243 
_cell_angle_gamma  90.000 
 
_shelx_F_squared_multiplier     1.000 
 
loop_ 
 _refln_index_h 
 _refln_index_k 
 _refln_index_l 
 _refln_F_squared_calc 
 _refln_F_squared_meas 
 _refln_F_squared_sigma 
 _refln_observed_status 
   2   0   0      436.45      427.90     13.00 o 
   4   0   0       12.78       16.76      5.27 o 
   1   1   0      102.99      124.62      3.59 o 
   2   1   0       18.32       21.71      2.79 o 
   3   1   0        4.82        3.36      2.40 o 
   4   1   0        6.18        7.63      3.91 o 
   1   2   0       21.81       27.24      1.92 o 
   2   2   0        6.97        6.52      2.35 o 
   3   2   0       22.85       25.25      3.96 o 
   4   2   0        5.46        7.59      2.67 o 
   1   3   0    10571.06    11442.22     72.51 o 
   2   3   0        0.15        3.34      1.53 o 
   3   3   0        7.85        8.73      2.76 o 
   4   3   0        0.00        2.71      2.51 o 
   0   4   0     1509.07     1575.73     14.88 o 
   1   4   0     6745.28     7240.25     93.38 o 
   2   4   0     1074.35     1150.25     15.50 o 
   3   4   0        5.20        5.52      2.42 o 
   4   4   0        2.46        4.77      2.60 o 
   1   5   0       70.86       75.81      2.92 o 
   2   5   0     1280.88     1277.89     19.47 o 
   3   5   0       21.31       21.99      3.10 o 
   4   5   0        8.83        9.77      3.63 o 
   0   6   0      524.94      511.71      7.44 o 
   1   6   0      171.66      161.49      4.30 o 
   2   6   0      190.13      196.59      5.62 o 
   3   6   0        5.94        7.24      1.95 o 
   4   6   0       14.78       17.63      4.09 o 
   1   7   0        1.52        1.68      0.72 o 
   2   7   0      388.00      370.40      7.70 o 
   3   7   0       67.57       54.37      5.11 o 
   4   7   0        9.14       16.00      4.06 o 
   1   8   0        3.56        3.70      0.93 o 
   2   8   0       22.59       23.37      2.61 o 
   3   8   0      569.19      466.76     13.60 o 
   4   8   0       12.01       21.29      4.68 o 
   1   9   0      362.49      355.73     11.21 o 
   2   9   0        2.51        5.02      1.61 o 
   3   9   0      731.31      637.93     19.68 o 
   4   9   0        6.48        6.26      2.94 o 
   0  10   0        0.19        0.85      0.83 o 
   1  10   0       23.37       27.72      1.83 o 
   2  10   0       51.67       49.54      3.20 o 
   3  10   0       44.39       50.20      5.83 o 
   4  10   0        4.90        6.49      3.17 o 
   1  11   0       16.26       20.67      2.14 o 
   2  11   0        6.30        7.68      1.83 o 
   3  11   0       10.96       18.55      6.31 o 
   4  11   0       79.77       89.46     13.47 o 
   0  12   0      120.63      127.92     36.11 o 
   1  12   0        0.91        0.61      1.48 o 
   2  12   0       91.73       86.01      7.11 o 
   3  12   0       12.51        6.12      4.99 o 
   4  12   0       55.06       51.89     11.02 o 
   1  13   0       45.69       43.12      4.71 o 
   2  13   0       62.05       56.44     13.61 o 
   3  13   0        2.31        6.40      4.90 o 
   4  13   0       20.71       25.33      8.10 o 
   0  14   0        1.29        0.00      2.17 o 
   1  14   0        8.35       14.40      3.42 o 
   2  14   0       49.44       68.08     10.55 o 
   3  14   0        0.62        2.73      3.86 o 
   4  14   0       13.70       15.54      7.82 o 
   1  15   0        1.69        2.78      2.40 o 
   2  15   0        1.09        5.18      4.43 o 
   3  15   0        1.84        3.30      4.43 o 
   0  16   0        8.15        9.32      4.61 o 
   1  16   0       22.75       24.63      4.62 o 
   2  16   0        0.67        3.58      4.43 o 
   3  16   0        2.78        7.63      5.27 o 
   1  17   0        0.19        0.73      2.86 o 
   2  17   0       62.35       57.16     10.55 o 
   3  17   0        4.01        6.31      4.80 o 
   0  18   0        9.45        9.13      4.24 o 
   1  18   0        0.43        8.59      3.42 o 
   2  18   0       31.67       23.45      7.53 o 
   3  18   0        0.72        7.53      6.12 o 
   1  19   0        8.07       13.57      4.71 o 
   2  19   0        0.01        4.52      5.37 o 
   0  20   0        1.72        0.00      3.77 o 
   1  20   0       17.01       25.52      8.00 o 
   2  20   0        1.19        5.18      5.46 o 
   1  21   0        5.42        2.35      5.09 o 
   2  21   0        1.08        6.03      5.27 o 
   0  22   0        7.94        0.00      4.43 o 
   1  22   0        1.15        4.71      5.74 o 
   1  23   0        7.32       17.61      7.53 o 
  -3   0   1      244.32      275.44     13.75 o 
  -1   0   1      343.49      380.21     15.96 o 
   1   0   1     2369.81     2655.00     22.22 o 
   3   0   1       33.20       40.02      6.22 o 
  -5   1   1        0.00        1.04      4.05 o 
  -4   1   1        8.71        9.48      3.39 o 
  -3   1   1       10.63       10.97      3.13 o 
  -2   1   1        2.32        2.50      1.50 o 
  -1   1   1     4897.67     4741.34    364.91 o 
   0   1   1      758.88      775.92     28.23 o 
   2   1   1      164.07      165.85      5.62 o 
   3   1   1        9.43       11.25      2.35 o 
   4   1   1       29.67       28.25      3.90 o 
  -5   2   1        0.86        3.67      4.33 o 
  -4   2   1        2.78        6.55      3.02 o 
  -3   2   1        0.12        1.55      2.20 o 
  -2   2   1      277.64      272.75      7.78 o 
  -1   2   1     9574.94     5409.33   3681.41 o 
   0   2   1     2069.53     2180.09     89.47 o 
   1   2   1      726.22      818.26     25.21 o 
   2   2   1        1.72        4.42      1.29 o 
   3   2   1        6.92       12.06      2.37 o 
   4   2   1        3.15        6.27      2.13 o 
  -4   3   1       18.62       24.24      4.67 o 
  -3   3   1       22.85       26.18      4.26 o 
  -2   3   1       41.55       46.97      4.05 o 
  -1   3   1     1397.00     1541.97     48.07 o 
   0   3   1      106.50      100.35      4.47 o 
   1   3   1    19327.68    20108.88    513.18 o 
   2   3   1      459.47      458.47     12.06 o 
   3   3   1      118.26      123.68      5.35 o 
   4   3   1        9.85        9.71      3.05 o 
  -4   4   1        0.35        4.61      3.96 o 
  -3   4   1       76.55       78.21      5.46 o 
  -2   4   1     1683.97     1767.08     47.74 o 
  -1   4   1       57.47       52.64      2.39 o 
   0   4   1       41.10       44.40      1.86 o 
   1   4   1     1646.12     1792.56     11.66 o 
   2   4   1      223.18      235.48      9.66 o 
   3   4   1       32.28       36.35      3.66 o 
   4   4   1       13.10       19.09      4.25 o 
  -4   5   1       54.49       60.58     11.77 o 
  -3   5   1       25.79       31.14      4.42 o 
  -2   5   1     2062.70     2035.18     69.26 o 
  -1   5   1      641.41      655.38     20.50 o 
   0   5   1       69.76       68.71      2.53 o 
   1   5   1        1.07        1.53      0.75 o 
   2   5   1       14.27       16.65      2.17 o 
   3   5   1        1.47        3.76      1.69 o 
   4   5   1        3.68        4.98      3.30 o 
  -4   6   1        1.46        5.37      2.71 o 
  -3   6   1       58.91       66.77      9.13 o 
  -2   6   1     1549.12     1567.22     19.71 o 
  -1   6   1        9.99       11.05      1.59 o 
   0   6   1      249.00      248.01      5.01 o 
   1   6   1       26.32       23.99      1.68 o 
   2   6   1     2476.36     2548.25     65.38 o 
   3   6   1       32.64       37.80      4.86 o 
   4   6   1       16.64       19.12      4.28 o 
  -4   7   1       85.72       89.97      6.92 o 
  -3   7   1       11.97       10.34      2.27 o 
  -2   7   1      192.38      178.43      7.01 o 
  -1   7   1        9.38       14.07      1.35 o 
   0   7   1      523.86      526.32     23.20 o 
   1   7   1       67.09       69.37      2.75 o 
   2   7   1     1235.36     1199.78     23.38 o 
   3   7   1      147.77      139.88      8.29 o 
   4   7   1       21.02       30.73      5.44 o 
  -4   8   1        7.83        7.80      3.10 o 
  -3   8   1      256.29      212.54     16.96 o 
  -2   8   1      315.19      312.67      8.33 o 
  -1   8   1       17.24       20.04      1.54 o 
   0   8   1        1.59        2.96      1.06 o 
   1   8   1      462.83      442.94      7.04 o 
   2   8   1       52.27       55.73      3.34 o 
   3   8   1       83.12       78.24      6.31 o 
   4   8   1       65.16       78.44      8.15 o 
  -4   9   1       17.68       13.70      3.76 o 
  -3   9   1        3.43        4.22      2.00 o 
  -2   9   1        4.80        8.00      1.86 o 
  -1   9   1       64.63       66.61      2.84 o 
   0   9   1      506.40      527.68     21.39 o 
   1   9   1        5.29        3.97      1.16 o 
   2   9   1        6.96        8.92      2.16 o 
   3   9   1       24.29       29.25      4.79 o 
   4   9   1       12.31       15.82      4.18 o 
  -4  10   1       53.64       55.84     10.64 o 
  -3  10   1        3.53        6.94      2.55 o 
  -2  10   1       21.55       19.20      2.60 o 
  -1  10   1        1.72        2.22      0.87 o 
   0  10   1      368.67      354.19     15.45 o 
   1  10   1       92.86       90.35      3.53 o 
   2  10   1        0.03        3.32      1.45 o 
   3  10   1      190.11      161.73     13.14 o 
   4  10   1        5.70        7.23      3.19 o 
  -4  11   1       39.55       25.99      8.66 o 
  -3  11   1      281.13      277.42     16.95 o 
  -2  11   1        0.00        0.43      1.98 o 
  -1  11   1        1.53        2.35      1.23 o 
   0  11   1      235.49      241.10     12.72 o 
   1  11   1      118.57      114.21      4.11 o 
   2  11   1       29.26       29.86      4.14 o 
   3  11   1        3.28        6.95      2.76 o 
   4  11   1       59.14       69.21     11.77 o 
  -4  12   1        4.09        0.09      5.46 o 
  -3  12   1        0.02        0.00      3.67 o 
  -2  12   1      422.95      394.51     14.17 o 
  -1  12   1      135.18      129.18      6.26 o 
   0  12   1      339.21      330.17     23.29 o 
   1  12   1      179.45      148.05      5.04 o 
   2  12   1       18.61       20.92      3.55 o 
   3  12   1        5.01        7.16      4.61 o 
   4  12   1       47.89       42.38      9.42 o 
  -4  13   1        0.05        0.00      4.52 o 
  -3  13   1        0.65        0.00      3.39 o 
  -2  13   1        0.12        2.57      2.38 o 
  -1  13   1       81.34       69.77      3.72 o 
   0  13   1      112.91      120.21      6.18 o 
   1  13   1       29.26       34.72      4.16 o 
   2  13   1       15.21       19.30      5.93 o 
   3  13   1        0.01        0.19      4.14 o 
   4  13   1        0.03        2.73      5.84 o 
  -4  14   1        1.40        9.51      6.87 o 
  -3  14   1       14.34       12.34      5.46 o 
  -2  14   1       24.01       21.93      7.49 o 
  -1  14   1      214.47      194.38     12.85 o 
   0  14   1       28.26       32.32      4.26 o 
   1  14   1        1.18        4.22      3.06 o 
   2  14   1        0.09        0.00      3.58 o 
   3  14   1        1.56        3.77      4.52 o 
  -3  15   1        3.53        7.91      4.71 o 
  -2  15   1        2.51        0.30      2.28 o 
  -1  15   1      432.05      358.79     21.28 o 
   0  15   1       28.46       30.41      4.38 o 
   1  15   1        9.69       13.40      3.41 o 
   2  15   1       14.90       20.06      6.87 o 
   3  15   1        0.00        1.88      3.86 o 
  -3  16   1        1.03        7.82      6.78 o 
  -2  16   1       19.13       33.15      8.48 o 
  -1  16   1      180.98      170.35      8.68 o 
   0  16   1       32.71       35.84      5.01 o 
   1  16   1      131.07      126.43      7.17 o 
   2  16   1        0.00        0.19      4.14 o 
   3  16   1        4.19        7.35      5.46 o 
  -3  17   1        8.31       31.08      8.48 o 
  -2  17   1       13.71       21.94      7.44 o 
  -1  17   1        1.09        3.67      3.00 o 
   0  17   1       63.31       73.76      7.67 o 
   1  17   1        0.16        3.78      2.85 o 
   2  17   1        9.09        9.89      5.84 o 
   3  17   1        3.34        3.39      5.09 o 
  -3  18   1       10.70        1.51      6.03 o 
  -2  18   1        2.13        2.92      5.09 o 
  -1  18   1        0.08        2.79      3.01 o 
   0  18   1        5.30        9.85      3.81 o 
   1  18   1       48.12       55.75      9.70 o 
   2  18   1        0.02        7.35      5.56 o 
   3  18   1        0.84        2.07      5.27 o 
  -2  19   1        0.71        0.00      4.71 o 
  -1  19   1        5.76       14.34      5.74 o 
   0  19   1       94.15       96.50     10.45 o 
   1  19   1        7.06        8.29      5.84 o 
   2  19   1        4.43        6.31      5.27 o 
  -2  20   1        0.82        4.33      5.37 o 
  -1  20   1        1.05       11.89      4.29 o 
   0  20   1       17.78       35.57      5.89 o 
   1  20   1       43.57       59.42     10.74 o 
   2  20   1        6.72       19.40      7.63 o 
  -2  21   1        0.41        4.33      5.65 o 
  -1  21   1        0.74        9.32      5.74 o 
   0  21   1       19.30       31.98      6.04 o 
   1  21   1        8.07        7.06      6.03 o 
   2  21   1        0.39        0.00      4.99 o 
  -1  22   1        3.41        9.51      6.50 o 
   0  22   1        1.00       10.59      4.39 o 
   1  22   1        3.46       10.92      6.31 o 
  -1  23   1        4.79        9.98      7.06 o 
   0  23   1        1.89        6.78      6.22 o 
   1  23   1        4.61        4.71      6.31 o 
  -4   0   2       34.18       41.06      8.29 o 
  -2   0   2      118.40      100.90      8.33 o 
   0   0   2       93.50      111.12      5.37 o 
   2   0   2      341.08      317.70     13.89 o 
   4   0   2       63.87       60.36      9.98 o 
  -5   1   2        4.94        1.22      6.22 o 
  -4   1   2        3.70        3.84      3.39 o 
  -3   1   2        0.49        0.00      2.03 o 
  -2   1   2      504.23      529.40     19.89 o 
  -1   1   2     2400.01     2288.96    219.33 o 
   0   1   2     3743.24     3797.67    137.29 o 
   1   1   2      307.18      307.27      6.42 o 
   2   1   2        7.14        7.73      1.29 o 
   3   1   2       52.14       54.12      3.44 o 
   4   1   2        5.83        9.87      3.34 o 
  -5   2   2        6.38        1.41      5.37 o 
  -4   2   2       72.37       72.09      6.09 o 
  -3   2   2       51.11       56.08      5.55 o 
  -2   2   2       14.75       18.94      2.37 o 
  -1   2   2     4629.87     4795.04     90.32 o 
   0   2   2     9693.89     9666.59    365.06 o 
   1   2   2        2.07        1.52      0.77 o 
   2   2   2       20.04       24.59      2.05 o 
   3   2   2       45.99       45.29      3.46 o 
   4   2   2        0.72        0.17      2.22 o 
  -4   3   2       14.61       16.93      4.57 o 
  -3   3   2        9.24       12.66      3.11 o 
  -2   3   2       47.78       47.16     12.01 o 
  -1   3   2       16.20       19.40      1.39 o 
   0   3   2       34.19       31.85      1.56 o 
   1   3   2     1517.49     1506.07     33.43 o 
   2   3   2       18.19       17.51      1.85 o 
   3   3   2       69.19       67.09      4.39 o 
   4   3   2        0.52        1.45      2.04 o 
  -4   4   2        0.89        3.92      2.75 o 
  -3   4   2       38.70       51.94      5.58 o 
  -2   4   2      250.19      146.06     81.55 o 
  -1   4   2      259.73      243.67      6.01 o 
   0   4   2        1.14        4.31      0.58 o 
   1   4   2        4.86        6.74      1.29 o 
   2   4   2       56.88       65.85      4.41 o 
   3   4   2       19.47       21.50      3.35 o 
   4   4   2        8.48       15.16      3.13 o 
  -4   5   2       11.66       11.92      3.72 o 
  -3   5   2       18.38       20.84      3.82 o 
  -2   5   2      290.65      237.76     34.43 o 
  -1   5   2      107.47      112.78      3.69 o 
   0   5   2      205.24      197.92      6.70 o 
   1   5   2     2521.89     2681.40     61.45 o 
   2   5   2      403.36      414.03     16.94 o 
   3   5   2        0.41        2.16      1.83 o 
   4   5   2        8.23        8.39      3.57 o 
  -4   6   2        0.07        1.67      2.87 o 
  -3   6   2      170.27      160.36      7.76 o 
  -2   6   2       78.67       80.30      4.02 o 
  -1   6   2      251.52      279.92     11.13 o 
   0   6   2     1029.37     1027.33     40.65 o 
   1   6   2      125.62      125.45      3.19 o 
   2   6   2      883.61      877.51     51.71 o 
   3   6   2      101.13       98.56      8.10 o 
   4   6   2        1.77        3.07      2.24 o 
  -4   7   2       35.03       35.30      5.56 o 
  -3   7   2      126.65      115.68      6.74 o 
  -2   7   2      194.73      182.49      5.96 o 
  -1   7   2      546.91      582.54     40.06 o 
   0   7   2       27.38       29.80      2.00 o 
   1   7   2      113.63      116.05      3.74 o 
   2   7   2      347.18      353.25     10.75 o 
   3   7   2       34.48       38.16      5.14 o 
   4   7   2       23.45       24.44      4.06 o 
  -4   8   2       19.72       17.26      4.46 o 
  -3   8   2      160.53      134.45      7.39 o 
  -2   8   2        4.13        2.04      1.94 o 
  -1   8   2       85.22       95.43      5.07 o 
   0   8   2       43.73       48.97      2.77 o 
   1   8   2      664.85      662.43      8.49 o 
   2   8   2       57.19       57.24      3.16 o 
   3   8   2       19.42       24.80      4.34 o 
   4   8   2       11.64       16.95      3.56 o 
  -4   9   2       79.28       78.36      7.14 o 
  -3   9   2       96.02       87.48      5.28 o 
  -2   9   2        3.07        5.12      1.46 o 
  -1   9   2      780.62      756.02     57.02 o 
   0   9   2      704.13      763.05     22.31 o 
   1   9   2       39.70       38.67      2.59 o 
   2   9   2        4.26        8.07      2.59 o 
   3   9   2       13.17       14.35      3.48 o 
   4   9   2        2.48        5.35      2.58 o 
  -4  10   2        9.15       14.69      6.31 o 
  -3  10   2       89.58       93.77      5.14 o 
  -2  10   2        8.26       11.63      1.93 o 
  -1  10   2       15.81       18.57      3.07 o 
   0  10   2       84.15       86.24      6.99 o 
   1  10   2        3.63        4.05      1.31 o 
   2  10   2       52.68       50.03      4.65 o 
   3  10   2      332.01      274.38     11.06 o 
   4  10   2        0.13        1.78      2.42 o 
  -4  11   2       41.47       46.90     10.83 o 
  -3  11   2       95.29       88.74      6.76 o 
  -2  11   2       34.77       35.06      3.72 o 
  -1  11   2      159.13      175.37      6.76 o 
   0  11   2       36.13       39.32      2.69 o 
   1  11   2        5.76        6.24      1.60 o 
   2  11   2       50.53       46.93      4.89 o 
   3  11   2        0.85        2.76      2.46 o 
   4  11   2       36.43       33.51      6.15 o 
  -4  12   2       34.00       36.63      9.79 o 
  -3  12   2        0.03        0.28      3.67 o 
  -2  12   2       65.06       66.45      4.21 o 
  -1  12   2      184.45      181.88     15.49 o 
   0  12   2       58.26       57.53      3.14 o 
   1  12   2       27.26       26.99      2.59 o 
   2  12   2      124.44      113.47      6.42 o 
   3  12   2        0.33        1.22      3.67 o 
   4  12   2        0.18        0.00      3.35 o 
  -4  13   2       18.48       11.87      6.69 o 
  -3  13   2        0.01        4.33      4.24 o 
  -2  13   2       12.66       18.31      3.05 o 
  -1  13   2       94.84      106.15      5.67 o 
   0  13   2      103.41      102.58      4.19 o 
   1  13   2      135.15      117.50      4.69 o 
   2  13   2       69.72       64.88      7.82 o 
   3  13   2        2.14        0.00      3.39 o 
   4  13   2       33.93       23.17     11.39 o 
  -4  14   2        0.22        6.87      6.22 o 
  -3  14   2       11.89       10.64      5.74 o 
  -2  14   2      460.86      425.01     36.73 o 
  -1  14   2        7.68       11.40      3.66 o 
   0  14   2       69.83       75.66      5.27 o 
   1  14   2        1.27        2.23      2.22 o 
   2  14   2       89.56       87.95      9.42 o 
   3  14   2        0.49        0.38      4.05 o 
  -3  15   2        3.61       12.62      6.40 o 
  -2  15   2       83.13       68.08      7.30 o 
  -1  15   2      224.51      135.70     98.74 o 
   0  15   2        7.12        9.01      4.66 o 
   1  15   2      130.84      119.22     10.74 o 
   2  15   2        4.94        5.56      4.24 o 
   3  15   2        1.19        3.96      4.61 o 
  -3  16   2        0.01        7.44      5.74 o 
  -2  16   2       40.34       42.53     12.10 o 
  -1  16   2       17.29       10.67      8.33 o 
   0  16   2       57.62       64.89      5.73 o 
   1  16   2        1.62        5.84      4.80 o 
   2  16   2       46.96       48.59      9.61 o 
   3  16   2        0.70        1.70      4.14 o 
  -3  17   2        6.23        3.01      5.46 o 
  -2  17   2       41.78       40.83     13.89 o 
  -1  17   2      112.20       52.63     45.30 o 
   0  17   2        3.37        5.89      3.23 o 
   1  17   2        1.33        4.99      4.90 o 
   2  17   2        9.62       17.14      6.12 o 
   3  17   2        3.34        2.54      4.61 o 
  -3  18   2        0.41        1.60      5.65 o 
  -2  18   2        2.34        4.52      5.84 o 
  -1  18   2        8.03        4.69      4.24 o 
   0  18   2      122.08      128.79      9.37 o 
   1  18   2       22.60       31.17      8.29 o 
   2  18   2       17.94       24.67      8.10 o 
   3  18   2        9.22       13.18      6.97 o 
  -2  19   2        1.22        3.48      5.46 o 
  -1  19   2       25.81       23.34     14.27 o 
   0  19   2      234.27      227.94     10.58 o 
   1  19   2        0.00        0.85      4.61 o 
   2  19   2       11.50       15.16      7.06 o 
  -2  20   2        0.01        1.04      5.65 o 
  -1  20   2        3.90        9.90      3.95 o 
   0  20   2       11.00       16.47      4.77 o 
   1  20   2       25.20       27.87      9.23 o 
   2  20   2        0.00        4.71      6.22 o 
  -2  21   2        2.61        6.87      6.22 o 
  -1  21   2        6.85        5.26      4.11 o 
   0  21   2        3.89       12.05      6.31 o 
   1  21   2        2.87        7.53      6.12 o 
   2  21   2       10.17       17.04      7.16 o 
  -1  22   2        5.69        6.84      4.36 o 
   0  22   2        7.26        8.85      6.40 o 
   1  22   2       48.28       55.37     11.21 o 
  -1  23   2       23.50       16.20      7.72 o 
   0  23   2        1.07        5.37      6.03 o 
  -3   0   3       74.95       68.74      7.44 o 
  -1   0   3      278.75      274.36      6.78 o 
   1   0   3      647.62      613.32      9.89 o 
   3   0   3       88.38       88.22      5.66 o 
  -4   1   3       49.48       57.58      6.92 o 
  -3   1   3      197.59      204.18      8.72 o 
  -2   1   3      232.29      232.69      5.45 o 
  -1   1   3       35.56       38.45      4.61 o 
   0   1   3      969.02      930.88     25.44 o 
   1   1   3       16.67       18.23      1.32 o 
   2   1   3      104.05      104.30      3.43 o 
   3   1   3      118.48      107.71      7.03 o 
   4   1   3        0.03        2.44      2.26 o 
  -4   2   3       26.04       33.49      5.72 o 
  -3   2   3      370.01      347.24     11.34 o 
  -2   2   3        0.21        0.50      0.70 o 
  -1   2   3       47.86       52.62      2.34 o 
   0   2   3      328.84      310.08      9.66 o 
   1   2   3      265.78      258.27      7.84 o 
   2   2   3       38.89       40.71      2.45 o 
   3   2   3       73.49       74.08      4.58 o 
   4   2   3       20.80       15.18      3.94 o 
  -4   3   3        0.31        4.66      2.72 o 
  -3   3   3       14.20       16.14      3.48 o 
  -2   3   3      530.83      543.60     17.28 o 
  -1   3   3        0.18        0.39      0.56 o 
   0   3   3      870.50      872.18     37.13 o 
   1   3   3       38.50       27.25      5.87 o 
   2   3   3        0.06        0.08      0.80 o 
   3   3   3        9.61       17.16      2.93 o 
   4   3   3        0.47        3.54      2.75 o 
  -4   4   3        3.29        3.40      3.04 o 
  -3   4   3       47.37       49.04      5.42 o 
  -2   4   3       50.56       50.70      3.28 o 
  -1   4   3     1613.45     1716.20     34.22 o 
   0   4   3       11.64       11.69      1.20 o 
   1   4   3       17.54       14.13      1.74 o 
   2   4   3      227.99      248.62     12.03 o 
   3   4   3        0.15        1.53      1.54 o 
   4   4   3       12.05       11.86      3.79 o 
  -4   5   3        4.64       11.93      3.62 o 
  -3   5   3       49.90       19.57     27.83 o 
  -2   5   3        3.64        1.17      1.14 o 
  -1   5   3        8.08        6.42      1.07 o 
   0   5   3      157.10      136.82      5.34 o 
   1   5   3      161.90      145.60      7.37 o 
   2   5   3      236.04      250.31      7.90 o 
   3   5   3        0.79        2.56      1.71 o 
   4   5   3       24.25       23.20      4.86 o 
  -4   6   3        7.83        5.35      2.95 o 
  -3   6   3        0.04        4.69      2.36 o 
  -2   6   3      439.24      433.88      9.21 o 
  -1   6   3     1015.88     1086.31     20.63 o 
   0   6   3      122.10      125.48      5.54 o 
   1   6   3      214.15      211.27     18.22 o 
   2   6   3      360.13      307.97     13.35 o 
   3   6   3        6.59       12.33      2.61 o 
   4   6   3       30.16       28.29      6.52 o 
  -4   7   3        2.12        4.67      2.95 o 
  -3   7   3        0.31        4.20      2.29 o 
  -2   7   3      193.82      171.47      6.00 o 
  -1   7   3      431.75      468.20     15.10 o 
   0   7   3       69.47       73.31      2.38 o 
   1   7   3      220.64      218.89      7.10 o 
   2   7   3        3.15        3.87      1.38 o 
   3   7   3        5.07        9.94      2.92 o 
   4   7   3       36.63       45.04      5.28 o 
  -4   8   3        7.54       12.67      3.89 o 
  -3   8   3       63.02       61.48     12.29 o 
  -2   8   3        0.34        1.52      1.25 o 
  -1   8   3       34.12       36.89      2.79 o 
   0   8   3      113.25      117.84      6.41 o 
   1   8   3      234.72      225.88      8.97 o 
   2   8   3      250.97      235.97      7.07 o 
   3   8   3      170.18      160.73      6.90 o 
   4   8   3       14.89       17.46      4.34 o 
  -4   9   3       61.45       60.93     11.30 o 
  -3   9   3       41.98       45.76      5.74 o 
  -2   9   3       39.77       23.54     13.83 o 
  -1   9   3       46.09       43.22      2.99 o 
   0   9   3      103.89      102.10      3.81 o 
   1   9   3      189.65      172.96      4.58 o 
   2   9   3        1.07        2.03      1.46 o 
   3   9   3      295.09      262.48      8.82 o 
   4   9   3        0.29        2.31      2.49 o 
  -4  10   3        0.48        8.76      5.27 o 
  -3  10   3       78.96       76.45      6.90 o 
  -2  10   3        0.15        0.00      1.18 o 
  -1  10   3        0.01        1.70      1.26 o 
   0  10   3     1135.49     1184.03     41.96 o 
   1  10   3       29.09       25.98      2.24 o 
   2  10   3       43.61       44.15      3.60 o 
   3  10   3        1.52        4.45      2.02 o 
   4  10   3        2.49        6.65      2.73 o 
  -4  11   3       11.89       15.63      6.59 o 
  -3  11   3       43.23       47.33      6.30 o 
  -2  11   3       18.45       13.70      6.12 o 
  -1  11   3       89.30       86.71      4.19 o 
   0  11   3      234.27      247.95     12.34 o 
   1  11   3      255.96      226.23      8.03 o 
   2  11   3        1.36        3.91      1.67 o 
   3  11   3        6.99        7.82      2.45 o 
   4  11   3       22.38       27.48      4.31 o 
  -4  12   3       27.71       47.27     10.92 o 
  -3  12   3       67.07       67.20      6.79 o 
  -2  12   3       10.04        9.14      2.32 o 
  -1  12   3      126.74      127.55      8.85 o 
   0  12   3      170.61      169.41      8.77 o 
   1  12   3       42.30       40.48      2.90 o 
   2  12   3       89.22       90.99      4.76 o 
   3  12   3      113.63      104.33      5.82 o 
   4  12   3        2.55        0.04      5.56 o 
  -4  13   3        8.67       14.88      6.40 o 
  -3  13   3       29.72       27.42      5.48 o 
  -2  13   3      107.19       95.10     10.96 o 
  -1  13   3       59.22       58.28      4.03 o 
   0  13   3        7.42       10.08      2.06 o 
   1  13   3       67.17       68.04      5.17 o 
   2  13   3        2.09        4.84      2.52 o 
   3  13   3        1.82        3.54      2.89 o 
  -4  14   3        2.66        0.00      5.84 o 
  -3  14   3        4.66        9.00      4.13 o 
  -2  14   3       63.89       56.92      4.55 o 
  -1  14   3       21.41       27.14      3.36 o 
   0  14   3        7.20        8.00      1.94 o 
   1  14   3      137.46      126.94     11.11 o 
   2  14   3        1.48        5.56      3.58 o 
   3  14   3        2.60        7.06      4.61 o 
  -3  15   3        0.74        0.00      4.80 o 
  -2  15   3        3.13        5.22      2.36 o 
  -1  15   3       43.15       49.65      7.39 o 
   0  15   3       25.37       27.63      4.25 o 
   1  15   3        0.00        3.01      4.43 o 
   2  15   3      106.94       82.02      9.61 o 
   3  15   3        0.51        4.05      4.61 o 
  -3  16   3        0.26       10.74      6.12 o 
  -2  16   3        2.05        9.80      3.39 o 
  -1  16   3        2.36        3.99      3.13 o 
   0  16   3      121.58      120.90      7.01 o 
   1  16   3      185.50      159.24     12.90 o 
   2  16   3        2.08        7.25      4.80 o 
   3  16   3        5.86        8.85      5.37 o 
  -3  17   3        1.71        9.23      5.65 o 
  -2  17   3        1.13        1.26      3.02 o 
  -1  17   3      199.70      147.82     21.85 o 
   0  17   3       77.67       77.50      6.24 o 
   1  17   3       18.26       19.87      7.06 o 
   2  17   3        1.76        7.44      4.99 o 
   3  17   3        0.40        5.37      5.37 o 
  -3  18   3        2.57        3.77      6.31 o 
  -2  18   3        2.16        2.21      3.37 o 
  -1  18   3       54.22       47.48     20.48 o 
   0  18   3      221.58      203.55      9.80 o 
   1  18   3        1.33        2.07      5.27 o 
   2  18   3        2.28        7.06      5.37 o 
   3  18   3        0.74        0.00      4.80 o 
  -2  19   3        4.84        7.74      4.08 o 
  -1  19   3       11.66       15.64      4.06 o 
   0  19   3        9.48       20.34      7.25 o 
   1  19   3        6.37        5.18      5.46 o 
   2  19   3        1.26        6.97      5.93 o 
  -2  20   3        3.94        0.00      5.65 o 
  -1  20   3       36.48       29.79     24.81 o 
   0  20   3        5.56       12.62      6.78 o 
   1  20   3       15.60       26.84      8.76 o 
   2  20   3        3.98        4.14      5.93 o 
  -2  21   3        5.98        2.35      6.22 o 
  -1  21   3        3.30        8.94      4.52 o 
   0  21   3       75.65       61.96     11.21 o 
   1  21   3       31.50       28.72      8.85 o 
   2  21   3        0.01        0.00      5.46 o 
  -1  22   3        2.60        2.97      3.94 o 
   0  22   3        2.14        8.95      6.22 o 
   1  22   3       61.43       60.27     11.96 o 
   0  23   3        1.30        1.51      5.56 o 
  -4   0   4       49.08       61.96     10.26 o 
  -2   0   4        4.12        4.80      1.73 o 
   0   0   4       77.88       78.18      3.35 o 
   2   0   4        2.00        2.31      1.40 o 
   4   0   4       10.32       10.55      4.90 o 
  -4   1   4        8.81        9.64      3.61 o 
  -3   1   4       34.14       36.87      4.06 o 
  -2   1   4      134.88      131.48      4.32 o 
  -1   1   4     1240.77     1317.43     41.65 o 
   0   1   4      673.16      680.12     20.64 o 
   1   1   4       38.40       41.14      1.75 o 
   2   1   4        1.50        2.88      1.03 o 
   3   1   4       63.17       64.30      5.81 o 
   4   1   4        4.46        8.41      3.53 o 
  -4   2   4        3.03        6.62      3.16 o 
  -3   2   4       83.54       76.64      4.65 o 
  -2   2   4       93.27       91.00      3.60 o 
  -1   2   4       25.43       26.22      2.23 o 
   0   2   4      779.69      729.56     36.42 o 
   1   2   4        0.55        3.58      1.13 o 
   2   2   4      112.44      111.46      3.49 o 
   3   2   4       15.97       23.31      3.34 o 
   4   2   4       49.29       37.20      5.88 o 
  -4   3   4        7.79       14.64      5.41 o 
  -3   3   4        1.73        5.66      2.45 o 
  -2   3   4      165.94      161.44      6.89 o 
  -1   3   4       28.59       30.23      1.95 o 
   0   3   4      550.64      550.39     13.73 o 
   1   3   4       60.17       59.54      5.05 o 
   2   3   4      316.70      325.66      8.69 o 
   3   3   4        2.65        6.13      2.16 o 
   4   3   4       32.49       33.47      5.63 o 
  -4   4   4       18.33       23.41      4.93 o 
  -3   4   4        6.15        8.67      2.37 o 
  -2   4   4      414.25      407.29      7.57 o 
  -1   4   4       24.79       24.07      2.11 o 
   0   4   4     1445.04     1642.10     65.48 o 
   1   4   4       98.65       91.42      7.17 o 
   2   4   4        1.93        2.64      1.57 o 
   3   4   4        7.09        8.56      2.28 o 
   4   4   4        0.23        2.44      2.53 o 
  -4   5   4        0.03        1.51      2.86 o 
  -3   5   4       32.77       33.59      4.06 o 
  -2   5   4      396.04      391.99      7.47 o 
  -1   5   4      139.59      128.34      3.49 o 
   0   5   4        0.92        2.73      0.74 o 
   1   5   4      280.35      271.05      6.20 o 
   2   5   4       13.80       17.02      2.62 o 
   3   5   4       25.17       25.18      3.51 o 
   4   5   4       22.49       24.89      5.16 o 
  -4   6   4        0.30        3.10      3.19 o 
  -3   6   4        1.00        0.99      1.59 o 
  -2   6   4       20.47       19.91      2.31 o 
  -1   6   4      549.00      565.37     14.65 o 
   0   6   4       85.10       95.93      3.73 o 
   1   6   4      814.60      838.42     25.89 o 
   2   6   4       46.41       44.51      4.40 o 
   3   6   4        0.88        1.62      1.60 o 
   4   6   4        0.03        0.43      2.78 o 
  -4   7   4       16.57       18.11      4.74 o 
  -3   7   4        0.07        0.00      1.38 o 
  -2   7   4        0.01        0.57      1.28 o 
  -1   7   4        4.13        5.07      1.09 o 
   0   7   4      101.38       90.03      2.64 o 
   1   7   4      544.79      529.59     14.30 o 
   2   7   4       41.76       46.99      4.92 o 
   3   7   4        0.98        3.23      1.86 o 
   4   7   4       16.85       15.92      5.51 o 
  -4   8   4        2.97        0.00      4.24 o 
  -3   8   4       40.86       41.85      4.59 o 
  -2   8   4       97.63       91.84      4.70 o 
  -1   8   4       32.83       42.56      6.55 o 
   0   8   4       35.63       42.48      1.99 o 
   1   8   4       29.56       30.92      2.78 o 
   2   8   4       49.62       47.63      5.39 o 
   3   8   4        0.06        0.63      1.78 o 
   4   8   4        3.56        6.55      3.32 o 
  -4   9   4       12.84       16.31      5.93 o 
  -3   9   4       82.69       54.12     28.44 o 
  -2   9   4        0.48        2.54      1.45 o 
  -1   9   4       64.05       65.59     11.23 o 
   0   9   4     1024.22     1073.67     29.89 o 
   1   9   4        0.43        1.69      1.23 o 
   2   9   4        3.65        5.13      1.69 o 
   3   9   4       79.12       75.03      5.00 o 
   4   9   4       20.32       20.00      3.89 o 
  -4  10   4       11.76       10.69      4.24 o 
  -3  10   4       13.09        6.26      3.87 o 
  -2  10   4       40.50       45.62      4.22 o 
  -1  10   4       52.09       36.79     14.94 o 
   0  10   4       19.46       19.99      2.37 o 
   1  10   4       24.12       25.86      2.70 o 
   2  10   4      245.25      212.00      7.07 o 
   3  10   4        2.32        1.92      1.97 o 
   4  10   4        1.34        2.29      2.49 o 
  -4  11   4       10.91        7.25      5.56 o 
  -3  11   4       29.75       30.77      5.21 o 
  -2  11   4       17.77       24.11      3.47 o 
  -1  11   4       22.26       14.97      8.50 o 
   0  11   4       30.86       32.86      3.02 o 
   1  11   4       25.10       28.75      3.71 o 
   2  11   4       44.02       44.60      4.15 o 
   3  11   4        0.23        1.88      2.24 o 
   4  11   4       14.05       14.81      3.71 o 
  -4  12   4        3.68        0.00      4.33 o 
  -3  12   4       37.76       49.15      6.33 o 
  -2  12   4       30.34       40.60      4.28 o 
  -1  12   4       27.90       28.17     11.32 o 
   0  12   4       17.01       20.49      2.65 o 
   1  12   4       19.70       16.54      3.32 o 
   2  12   4      138.25      112.69      5.28 o 
   3  12   4       23.14       27.91      4.36 o 
  -4  13   4        1.80       12.24      6.50 o 
  -3  13   4        3.43        9.20      2.81 o 
  -2  13   4        6.23       11.88      2.77 o 
  -1  13   4        2.72        3.23      1.57 o 
   0  13   4        1.02        4.42      1.65 o 
   1  13   4      388.63      340.82     10.91 o 
   2  13   4      144.59      122.27     12.01 o 
   3  13   4       19.25       28.82      7.53 o 
  -3  14   4       19.34       23.61      4.08 o 
  -2  14   4       73.35       76.79      5.03 o 
  -1  14   4        0.05        0.83      1.60 o 
   0  14   4       12.69       18.94      2.76 o 
   1  14   4       19.43       28.55      4.20 o 
   2  14   4        1.77        3.77      4.05 o 
   3  14   4        0.12        1.60      3.77 o 
  -3  15   4        1.52        9.41      4.77 o 
  -2  15   4       96.94       87.93      6.04 o 
  -1  15   4       17.77       18.47      4.11 o 
   0  15   4        4.86       10.43      2.98 o 
   1  15   4       51.24       58.95     10.17 o 
   2  15   4       12.72       17.99      6.12 o 
   3  15   4       14.10       20.25      7.16 o 
  -3  16   4        0.68        0.09      6.17 o 
  -2  16   4        0.93        1.52      2.10 o 
  -1  16   4       87.26       77.86      6.25 o 
   0  16   4        0.93        6.89      2.61 o 
   1  16   4      116.33      112.25     11.49 o 
   2  16   4        0.12        3.01      3.77 o 
   3  16   4        3.55        7.16      5.27 o 
  -3  17   4        5.78        5.09      6.03 o 
  -2  17   4       35.12       31.02     10.59 o 
  -1  17   4       44.05       51.08      6.42 o 
   0  17   4        6.54       17.89      6.12 o 
   1  17   4       57.50       58.10     10.64 o 
   2  17   4        0.00        0.94      4.14 o 
   3  17   4        1.24        0.66      5.65 o 
  -3  18   4        5.59       13.65      6.87 o 
  -2  18   4       23.40       19.85     13.94 o 
  -1  18   4       35.45       46.02      6.49 o 
   0  18   4       75.75       86.26     10.45 o 
   1  18   4       25.06       29.76      8.29 o 
   2  18   4        0.00        6.03      4.61 o 
  -2  19   4        7.83        9.44      4.14 o 
  -1  19   4       63.50       65.51      7.59 o 
   0  19   4        0.64        1.60      5.09 o 
   1  19   4        4.32        2.54      5.46 o 
   2  19   4        0.38        0.00      4.52 o 
  -2  20   4        0.13        5.87      3.94 o 
  -1  20   4       10.39       21.47      4.93 o 
   0  20   4      157.68      125.34     13.00 o 
   1  20   4        0.18        9.51      6.50 o 
   2  20   4        1.56        7.53      6.40 o 
  -2  21   4        4.88       13.08      4.74 o 
  -1  21   4       53.40       69.72      8.31 o 
   0  21   4       10.16       14.31      7.53 o 
   1  21   4       33.66       51.89     10.74 o 
  -1  22   4       21.33       18.83      7.91 o 
   0  22   4        2.09        4.99      6.03 o 
   1  22   4        9.62        6.78      7.16 o 
  -3   0   5       20.70       23.29      4.11 o 
  -1   0   5       74.39       81.18      4.29 o 
   1   0   5      654.44      624.18     13.09 o 
   3   0   5      162.95      167.72     12.81 o 
  -4   1   5        5.06        6.48      3.56 o 
  -3   1   5       53.96       55.65      4.00 o 
  -2   1   5      232.09      213.74      5.65 o 
  -1   1   5      462.36      448.31      6.88 o 
   0   1   5      827.87      876.34     16.20 o 
   1   1   5       56.72       60.61      2.27 o 
   2   1   5      359.92      348.72      9.27 o 
   3   1   5       50.25       50.26      6.09 o 
   4   1   5        2.70        8.76      3.46 o 
  -4   2   5        0.00        1.60      3.02 o 
  -3   2   5       11.14       14.88      2.79 o 
  -2   2   5      159.25      134.39      4.52 o 
  -1   2   5      580.22      586.39      9.24 o 
   0   2   5      310.13      259.56     73.36 o 
   1   2   5      464.20      453.42      7.90 o 
   2   2   5       14.25       20.13      2.69 o 
   3   2   5        0.87        1.61      2.09 o 
   4   2   5        7.63        5.32      3.13 o 
  -4   3   5        4.84        7.27      3.61 o 
  -3   3   5        6.92       11.03      2.19 o 
  -2   3   5      243.93      251.23      7.30 o 
  -1   3   5       14.54       16.40      1.81 o 
   0   3   5       11.35       10.37      1.34 o 
   1   3   5        0.09        2.46      1.19 o 
   2   3   5      181.84      183.71      6.09 o 
   3   3   5        2.42        5.37      2.73 o 
   4   3   5        4.18        4.60      2.62 o 
  -4   4   5        1.29        4.09      5.70 o 
  -3   4   5       16.31       19.80      3.16 o 
  -2   4   5      241.44      243.64      6.11 o 
  -1   4   5      297.53      283.27     14.27 o 
   0   4   5      527.38      592.17     26.61 o 
   1   4   5      160.48      161.31      6.28 o 
   2   4   5      157.89      151.62      6.30 o 
   3   4   5       28.23       32.97      3.98 o 
   4   4   5        4.87        3.70      3.01 o 
  -4   5   5       19.48       25.79      5.48 o 
  -3   5   5       38.46       43.36      5.76 o 
  -2   5   5       57.70       55.47      3.11 o 
  -1   5   5      321.89      328.27      6.90 o 
   0   5   5       67.35       65.23      2.47 o 
   1   5   5      183.50      151.64      5.02 o 
   2   5   5        6.63       11.03      2.20 o 
   3   5   5       52.77       53.03      4.45 o 
   4   5   5        1.67        4.84      3.29 o 
  -4   6   5       39.27       46.95      7.06 o 
  -3   6   5       36.36       40.93      4.52 o 
  -2   6   5      366.67      346.97      7.33 o 
  -1   6   5      578.10      621.28     16.35 o 
   0   6   5       14.06       17.88      1.65 o 
   1   6   5      927.43      872.97     14.84 o 
   2   6   5        4.37        4.31      1.63 o 
   3   6   5        3.67        4.59      2.04 o 
   4   6   5        3.90        6.30      5.84 o 
  -4   7   5       12.28       18.65      6.59 o 
  -3   7   5        0.28        0.89      1.83 o 
  -2   7   5        0.32        1.64      1.12 o 
  -1   7   5      258.17      264.98      9.92 o 
   0   7   5        3.11        4.41      1.07 o 
   1   7   5      145.32      130.20      4.88 o 
   2   7   5        1.58        3.96      1.73 o 
   3   7   5        6.62        9.97      2.54 o 
   4   7   5        7.62        9.68      3.83 o 
  -4   8   5        1.37        5.21      4.28 o 
  -3   8   5        0.03        0.00      1.86 o 
  -2   8   5       45.12       50.83      3.30 o 
  -1   8   5        1.78        3.06      1.05 o 
   0   8   5      104.09      115.00      3.37 o 
   1   8   5      117.64      113.40      4.61 o 
   2   8   5       45.81       45.62      3.97 o 
   3   8   5       14.67        9.41      2.52 o 
   4   8   5        2.99        5.53      3.30 o 
  -4   9   5        9.51       12.09      4.08 o 
  -3   9   5      132.08      133.26      7.19 o 
  -2   9   5        3.15        5.23      1.82 o 
  -1   9   5      222.45      227.50      7.53 o 
   0   9   5      617.72      641.67     18.63 o 
   1   9   5       28.62       27.80      3.11 o 
   2   9   5        4.25        3.74      1.72 o 
   3   9   5        0.18        3.26      2.13 o 
   4   9   5        4.30        5.91      5.98 o 
  -4  10   5        3.00        0.00      3.11 o 
  -3  10   5        0.07        1.12      1.93 o 
  -2  10   5        2.24        4.14      1.83 o 
  -1  10   5      115.27      103.03      4.78 o 
   0  10   5       34.48       36.61      3.17 o 
   1  10   5       71.51       65.20      3.67 o 
   2  10   5      119.97      113.95      5.38 o 
   3  10   5       92.57       85.27      9.09 o 
   4  10   5        0.30        4.53      3.46 o 
  -4  11   5        0.71        7.92      4.26 o 
  -3  11   5        0.01        2.68      2.39 o 
  -2  11   5       98.56       91.90      5.24 o 
  -1  11   5       53.84       60.85      3.87 o 
   0  11   5        6.66       11.15      2.10 o 
   1  11   5       37.28       41.39      4.95 o 
   2  11   5       10.99       14.07      2.63 o 
   3  11   5       11.17       10.12      2.73 o 
  -4  12   5        1.43       10.55      6.03 o 
  -3  12   5        8.30        9.78      2.85 o 
  -2  12   5        5.27        6.70      2.71 o 
  -1  12   5      114.19      100.50      5.92 o 
   0  12   5       59.58       53.74      3.62 o 
   1  12   5       21.90       24.07      4.14 o 
   2  12   5        0.00        1.15      2.13 o 
   3  12   5        0.00        3.02      2.31 o 
  -4  13   5       17.41        3.58      6.87 o 
  -3  13   5        0.30        3.30      2.54 o 
  -2  13   5        6.88        9.56      2.54 o 
  -1  13   5       22.49       25.47      3.39 o 
   0  13   5        0.06        1.25      1.52 o 
   1  13   5      139.46      111.22      6.75 o 
   2  13   5       11.13       16.87      3.81 o 
   3  13   5        5.04        3.05      2.76 o 
  -3  14   5        0.03        2.34      2.44 o 
  -2  14   5       10.49       11.57      3.01 o 
  -1  14   5      174.57      159.36     10.70 o 
   0  14   5       22.98       26.39      4.43 o 
   1  14   5        2.14        3.08      2.49 o 
   2  14   5      134.67       94.14      6.77 o 
   3  14   5        0.05        0.00      3.86 o 
  -3  15   5        1.95        0.83      2.39 o 
  -2  15   5        9.65       14.75      3.11 o 
  -1  15   5       81.77       85.19      5.54 o 
   0  15   5       15.37       24.27      5.04 o 
   1  15   5       78.88       76.94      9.23 o 
   2  15   5        6.59        6.12      4.61 o 
   3  15   5        4.96       12.90      6.31 o 
  -3  16   5        3.12        8.75      3.93 o 
  -2  16   5       50.30       49.85      5.17 o 
  -1  16   5        0.39        4.14      4.10 o 
   0  16   5       88.27       81.74     11.39 o 
   1  16   5        1.59        5.18      4.33 o 
   2  16   5       25.07       22.41      6.97 o 
   3  16   5        0.26        4.33      5.46 o 
  -3  17   5        1.55        9.18      8.38 o 
  -2  17   5       34.44       46.79      6.69 o 
  -1  17   5        3.58        4.87      3.39 o 
   0  17   5        3.92        6.22      4.71 o 
   1  17   5        1.67        1.22      4.33 o 
   2  17   5        0.53        1.79      3.67 o 
  -2  18   5        0.07        2.81      3.85 o 
  -1  18   5       32.73       38.13      5.83 o 
   0  18   5      106.67      105.38     11.58 o 
   1  18   5        0.03        0.00      4.71 o 
   2  18   5        0.50        3.96      4.52 o 
  -2  19   5        5.05        8.84      4.39 o 
  -1  19   5        0.02        3.34      3.80 o 
   0  19   5        9.27        9.89      6.40 o 
   1  19   5        7.67        9.79      5.93 o 
   2  19   5        2.31        6.87      5.27 o 
  -2  20   5        0.85        1.60      3.89 o 
  -1  20   5       12.16       24.01      8.29 o 
   0  20   5       28.14       25.33      8.00 o 
   1  20   5        0.32        0.66      4.90 o 
  -1  21   5        8.91       11.30      6.59 o 
   0  21   5        0.00        5.56      5.74 o 
   1  21   5        2.48        3.48      5.93 o 
  -1  22   5       19.97       18.83      8.29 o 
   0  22   5        4.67        2.83      5.65 o 
  -4   0   6       38.57       35.97      8.29 o 
  -2   0   6      220.41      216.84      8.47 o 
   0   0   6      436.36      456.28      9.41 o 
   2   0   6        0.05        1.60      3.01 o 
   4   0   6        0.01        0.00      3.86 o 
  -4   1   6        0.03        1.96      3.00 o 
  -3   1   6       55.98       61.88      4.32 o 
  -2   1   6       18.71       19.49      2.42 o 
  -1   1   6      688.77      741.71      9.45 o 
   0   1   6     1463.74     1674.83     21.35 o 
   1   1   6      150.51      142.33      3.66 o 
   2   1   6       12.21       11.77      2.24 o 
   3   1   6       49.02       54.68      8.19 o 
   4   1   6        2.86        4.98      3.16 o 
  -4   2   6       21.47       24.51      5.32 o 
  -3   2   6       54.70       57.62      6.43 o 
  -2   2   6        1.52        2.57      1.13 o 
  -1   2   6        7.10        3.10      2.05 o 
   0   2   6      233.20      193.65     33.44 o 
   1   2   6     1029.16     1049.25     36.01 o 
   2   2   6        2.33        1.57      1.49 o 
   3   2   6       17.83       19.80      4.11 o 
   4   2   6        1.18        0.04      2.55 o 
  -4   3   6        0.99        5.85      3.45 o 
  -3   3   6        7.99       10.33      2.11 o 
  -2   3   6      202.03      183.63      6.75 o 
  -1   3   6     1405.22     1488.66     15.63 o 
   0   3   6        6.86       10.92      1.49 o 
   1   3   6       66.30       55.93      3.24 o 
   2   3   6      314.19      295.04      8.00 o 
   3   3   6        3.55        6.52      2.76 o 
   4   3   6        0.33        2.85      2.78 o 
  -4   4   6        8.08        8.23      3.58 o 
  -3   4   6       13.83        8.53      3.23 o 
  -2   4   6      132.04      120.03      7.60 o 
  -1   4   6      162.52      142.61     32.66 o 
   0   4   6      602.55      671.11     22.07 o 
   1   4   6       22.30       12.25      9.61 o 
   2   4   6       16.19       17.83      3.25 o 
   3   4   6       27.98       29.25      6.73 o 
   4   4   6       14.81       16.48      4.52 o 
  -4   5   6       36.88       54.02      7.62 o 
  -3   5   6       36.23       39.63      3.96 o 
  -2   5   6      151.49      135.54      4.82 o 
  -1   5   6      196.95      172.10     12.42 o 
   0   5   6        0.66        2.06      0.97 o 
   1   5   6        1.96        4.97      1.64 o 
   2   5   6       21.49       29.43      3.44 o 
   3   5   6        0.07        6.42      2.78 o 
   4   5   6        0.27        0.00      3.67 o 
  -4   6   6       17.49       15.76      7.67 o 
  -3   6   6        5.80        5.96      2.42 o 
  -2   6   6       95.15       95.79      4.09 o 
  -1   6   6       39.40       45.59      2.77 o 
   0   6   6      890.72      962.66     38.92 o 
   1   6   6       96.09       93.08      4.34 o 
   2   6   6       48.95       49.45      4.23 o 
   3   6   6       19.78       19.20      3.33 o 
   4   6   6        0.30        0.00      2.88 o 
  -4   7   6        2.16        3.15      2.47 o 
  -3   7   6       35.28       36.10      5.01 o 
  -2   7   6       95.49       88.37      4.35 o 
  -1   7   6      242.12      234.71     10.53 o 
   0   7   6      145.90      142.84      7.38 o 
   1   7   6        0.70        1.72      1.39 o 
   2   7   6       40.37       37.25      3.88 o 
   3   7   6       15.43       22.75      3.94 o 
   4   7   6       20.59       24.45      5.32 o 
  -4   8   6        0.94        1.42      2.40 o 
  -3   8   6        3.56        3.46      1.98 o 
  -2   8   6      174.37      157.78      6.08 o 
  -1   8   6      391.19      373.84     10.37 o 
   0   8   6      243.98      262.65      6.96 o 
   1   8   6        4.66        6.57      1.94 o 
   2   8   6        2.59        3.99      1.77 o 
   3   8   6        4.49        8.82      2.58 o 
   4   8   6        1.95        2.67      3.20 o 
  -4   9   6        9.88        6.13      3.01 o 
  -3   9   6       10.12       12.21      2.97 o 
  -2   9   6        1.73        3.03      1.89 o 
  -1   9   6       17.08       22.99      3.08 o 
   0   9   6       11.99       15.01      1.78 o 
   1   9   6       18.60       16.56      2.58 o 
   2   9   6       34.73       38.35      4.09 o 
   3   9   6       15.59       15.71      3.13 o 
   4   9   6        2.64        6.40      3.51 o 
  -4  10   6       11.43        8.06      3.04 o 
  -3  10   6       77.79       74.16      6.60 o 
  -2  10   6      143.21      138.85      6.46 o 
  -1  10   6      152.95      147.48      5.93 o 
   0  10   6      120.77      111.58      4.66 o 
   1  10   6       21.96       26.19      3.03 o 
   2  10   6       54.15       52.84      4.64 o 
   3  10   6       15.61       14.32      3.28 o 
  -4  11   6       12.87       12.57      5.11 o 
  -3  11   6        0.24        5.18      2.84 o 
  -2  11   6        7.61       10.33      2.59 o 
  -1  11   6       14.23       18.14      2.91 o 
   0  11   6      156.58      146.02      5.47 o 
   1  11   6       16.95       19.65      3.86 o 
   2  11   6        0.62        4.14      1.91 o 
   3  11   6        0.29        2.77      2.25 o 
  -4  12   6        0.32        5.35      4.23 o 
  -3  12   6       20.66       21.46      3.90 o 
  -2  12   6       84.10       81.26      5.50 o 
  -1  12   6       32.10       31.45      3.68 o 
   0  12   6      203.19      184.18     19.68 o 
   1  12   6      151.64      145.63      9.04 o 
   2  12   6       30.19       28.01      4.92 o 
   3  12   6        1.35        2.76      2.94 o 
  -3  13   6       12.53       18.74      4.57 o 
  -2  13   6       21.21       24.13      4.36 o 
  -1  13   6       11.92       16.47      2.84 o 
   0  13   6       15.24       14.04      3.33 o 
   1  13   6       61.33       64.16      6.78 o 
   2  13   6        9.26       13.21      4.43 o 
   3  13   6       13.97       16.72      4.36 o 
  -3  14   6       15.02       20.39      4.12 o 
  -2  14   6       13.60       12.42      2.86 o 
  -1  14   6       62.53       65.55      4.68 o 
   0  14   6       32.15       45.14      5.59 o 
   1  14   6       23.97       33.40      5.01 o 
   2  14   6        3.54        4.06      2.78 o 
   3  14   6        6.72       17.33      6.97 o 
  -3  15   6        9.15       11.52      3.58 o 
  -2  15   6       62.58       65.93      5.99 o 
  -1  15   6       45.48       55.63      4.97 o 
   0  15   6        1.06        2.86      2.59 o 
   1  15   6       16.81       13.84      3.34 o 
   2  15   6        8.90       11.11      4.80 o 
   3  15   6        0.00        3.39      4.90 o 
  -3  16   6       11.05       12.68      3.61 o 
  -2  16   6        3.08        4.42      2.43 o 
  -1  16   6       11.10       19.89      3.73 o 
   0  16   6        0.01        0.00      3.67 o 
   1  16   6       51.45       50.95      9.89 o 
   2  16   6       39.61       31.64      8.00 o 
  -3  17   6        2.26        6.38      3.16 o 
  -2  17   6       50.98       73.31      8.42 o 
  -1  17   6        9.38       19.73      4.69 o 
   0  17   6        4.18       15.07      6.31 o 
   1  17   6       37.72       47.18      9.51 o 
   2  17   6       10.84       16.48      6.59 o 
  -2  18   6        0.07        8.70      4.30 o 
  -1  18   6        6.93        6.22      5.84 o 
   0  18   6        2.48        1.79      5.56 o 
   1  18   6       10.65       20.34      6.78 o 
   2  18   6        8.13        9.23      5.93 o 
  -2  19   6       28.22       32.93      6.69 o 
  -1  19   6        3.09       11.58      6.59 o 
   0  19   6        8.77       14.31      6.50 o 
   1  19   6       12.21       17.70      6.59 o 
   2  19   6        5.00       10.64      6.03 o 
  -2  20   6        2.27        7.10      4.65 o 
  -1  20   6        6.34       19.30      7.63 o 
   0  20   6        1.33        4.71      5.56 o 
   1  20   6        2.80       13.65      6.97 o 
  -1  21   6        0.01       10.55      6.50 o 
   0  21   6        1.15        0.00      4.90 o 
   1  21   6        2.21        5.56      6.12 o 
  -3   0   7       77.81       76.04      9.61 o 
  -1   0   7       79.87       66.60      4.49 o 
   1   0   7        6.75        8.26      3.30 o 
   3   0   7       37.69       41.72      8.85 o 
  -4   1   7       22.02       32.10      4.98 o 
  -3   1   7      218.15      204.22      7.96 o 
  -2   1   7      270.36      248.68      6.61 o 
  -1   1   7       25.93       34.35      2.76 o 
   0   1   7        4.62        4.46      1.31 o 
   1   1   7      170.87      168.78      4.32 o 
   2   1   7       40.81       42.24      5.39 o 
   3   1   7        0.11        1.26      2.46 o 
   4   1   7       13.74       14.79      4.46 o 
  -4   2   7        0.37        0.00      2.42 o 
  -3   2   7       28.58       35.10      3.87 o 
  -2   2   7        4.26        3.90      1.38 o 
  -1   2   7        4.79        4.57      1.24 o 
   0   2   7      288.34      315.95      6.04 o 
   1   2   7      194.83      189.03      8.72 o 
   2   2   7        1.48        2.31      2.32 o 
   3   2   7        8.77       10.54      3.34 o 
   4   2   7        2.97        4.55      3.36 o 
  -4   3   7      123.80      118.98     11.26 o 
  -3   3   7       39.94       44.00      4.20 o 
  -2   3   7       20.75       22.61      6.69 o 
  -1   3   7       72.40       79.94      3.44 o 
   0   3   7        0.78        2.87      1.02 o 
   1   3   7       34.31       36.49      3.39 o 
   2   3   7       24.94       26.71      3.26 o 
   3   3   7        0.55        5.00      3.11 o 
   4   3   7        3.62        6.14      3.32 o 
  -4   4   7       37.22       40.86      5.41 o 
  -3   4   7       15.97       17.66      6.89 o 
  -2   4   7       78.19       80.51      3.97 o 
  -1   4   7        6.56        9.40      1.65 o 
   0   4   7      285.66      265.14      7.00 o 
   1   4   7      310.14      308.51      9.67 o 
   2   4   7        4.15        5.40      2.06 o 
   3   4   7       45.33       51.53      6.66 o 
   4   4   7        2.29        4.05      3.86 o 
  -4   5   7        9.08       12.31      3.29 o 
  -3   5   7      227.56      205.50      7.86 o 
  -2   5   7        1.45        2.49      1.30 o 
  -1   5   7        0.01        0.27      0.94 o 
   0   5   7       31.35       39.00      2.57 o 
   1   5   7       22.70       24.27      3.01 o 
   2   5   7      294.07      263.83      8.18 o 
   3   5   7       13.10       25.60      9.70 o 
   4   5   7        3.49        2.97      3.53 o 
  -4   6   7        0.15        1.21      2.59 o 
  -3   6   7        9.60       10.74      2.34 o 
  -2   6   7       21.00       25.73      2.85 o 
  -1   6   7      104.22      106.65      3.98 o 
   0   6   7       83.27       95.48      3.50 o 
   1   6   7       79.25       71.26      4.11 o 
   2   6   7       23.94       24.54      3.51 o 
   3   6   7       46.81       40.56     10.97 o 
   4   6   7        3.83        5.64      4.57 o 
  -4   7   7       18.32       20.49      4.47 o 
  -3   7   7      138.01      125.80      5.58 o 
  -2   7   7       66.18       62.48      3.54 o 
  -1   7   7        0.54        0.29      0.96 o 
   0   7   7      106.17      106.38      6.12 o 
   1   7   7        5.15        5.70      1.88 o 
   2   7   7       60.26       53.85      4.33 o 
   3   7   7        0.26        1.17      2.40 o 
   4   7   7        1.75        0.00      2.79 o 
  -4   8   7       20.67       16.11      4.42 o 
  -3   8   7        0.44        1.72      2.22 o 
  -2   8   7        0.01        1.48      1.34 o 
  -1   8   7      230.92      219.80      5.65 o 
   0   8   7        1.42        3.49      1.20 o 
   1   8   7        6.35        5.12      2.25 o 
   2   8   7       37.61       40.38      4.22 o 
   3   8   7       11.95       14.43      3.91 o 
  -4   9   7        2.42        4.96      3.16 o 
  -3   9   7        1.07        2.25      2.47 o 
  -2   9   7        0.02        0.94      1.87 o 
  -1   9   7        0.08        1.31      2.13 o 
   0   9   7        4.03        4.15      1.29 o 
   1   9   7      519.59      472.16     10.26 o 
   2   9   7        2.43        3.18      1.87 o 
   3   9   7        1.71        5.14      2.36 o 
  -4  10   7        0.65        3.76      3.21 o 
  -3  10   7        4.81        8.12      2.72 o 
  -2  10   7       25.91       27.94      4.08 o 
  -1  10   7      108.74      108.07      5.35 o 
   0  10   7      351.06      337.00     11.25 o 
   1  10   7        5.04        5.37      2.71 o 
   2  10   7       10.78       15.58      2.96 o 
   3  10   7        0.66        2.37      2.23 o 
  -4  11   7        6.69        7.48      3.42 o 
  -3  11   7        0.48        2.11      2.23 o 
  -2  11   7        0.44        3.47      2.66 o 
  -1  11   7       21.93       23.05      3.38 o 
   0  11   7       16.05       22.02      3.98 o 
   1  11   7        7.82       10.15      2.99 o 
   2  11   7        7.76        8.68      3.03 o 
   3  11   7        3.36        3.40      2.36 o 
  -3  12   7        2.20        5.21      2.61 o 
  -2  12   7        8.82        9.23      3.53 o 
  -1  12   7      267.39      219.81      7.77 o 
   0  12   7       24.92       32.98      4.76 o 
   1  12   7       25.54       28.02      4.55 o 
   2  12   7       12.77       11.28      3.50 o 
   3  12   7        1.03        4.99      2.93 o 
  -3  13   7       12.78       15.29      3.63 o 
  -2  13   7       43.03       48.32      5.24 o 
  -1  13   7      144.00      150.67      6.66 o 
   0  13   7      332.07      298.97     20.34 o 
   1  13   7        0.08        0.22      2.50 o 
   2  13   7        0.47        4.87      3.01 o 
   3  13   7        4.23        6.29      3.30 o 
  -3  14   7        0.97        2.00      2.54 o 
  -2  14   7       17.72       26.01      5.22 o 
  -1  14   7      123.44      120.83      8.13 o 
   0  14   7      102.07       95.42      7.72 o 
   1  14   7        1.93        1.56      2.26 o 
   2  14   7        4.33        3.63      2.93 o 
   3  14   7        0.20        3.39      4.80 o 
  -3  15   7        2.03        0.00      2.64 o 
  -2  15   7       52.35       75.36      7.24 o 
  -1  15   7        1.82        2.41      2.19 o 
   0  15   7       97.66      102.64      7.10 o 
   1  15   7        4.01        6.54      2.90 o 
   2  15   7       12.03       13.00      5.93 o 
  -3  16   7        1.18        8.00      3.06 o 
  -2  16   7        0.00        3.86      2.72 o 
  -1  16   7      143.20      131.33      8.25 o 
   0  16   7       49.77       64.51      7.06 o 
   1  16   7        2.95        5.56      4.33 o 
   2  16   7       24.75       30.51      7.91 o 
  -2  17   7       51.26       62.50      6.29 o 
  -1  17   7        0.08        4.24      5.56 o 
   0  17   7        0.14        3.77      5.56 o 
   1  17   7        2.27        7.16      4.61 o 
   2  17   7        5.01        7.53      5.56 o 
  -2  18   7        6.69       13.75      4.96 o 
  -1  18   7        5.76        6.22      5.65 o 
   0  18   7        1.21        2.64      5.09 o 
   1  18   7       12.01       17.52      6.50 o 
   2  18   7        0.58       10.83      6.40 o 
  -2  19   7        2.36        2.77      4.03 o 
  -1  19   7        0.67        0.75      5.46 o 
   0  19   7        3.86        0.00      5.18 o 
   1  19   7        4.27        6.12      4.99 o 
  -1  20   7        1.07        1.70      5.37 o 
   0  20   7        0.02        3.39      5.56 o 
   1  20   7        3.95        8.66      5.37 o 
   0  21   7        0.15        5.09      5.65 o 
  -4   0   8        1.66        4.12      3.14 o 
  -2   0   8      152.93      142.06      8.66 o 
   0   0   8      933.83      989.48     16.17 o 
   2   0   8       10.51       18.36      5.84 o 
   4   0   8        0.59        2.17      4.90 o 
  -4   1   8       13.00       21.65      3.56 o 
  -3   1   8        0.10        1.50      2.10 o 
  -2   1   8      111.91       96.03      4.38 o 
  -1   1   8      252.11      270.99      6.52 o 
   0   1   8        1.07        1.56      1.14 o 
   1   1   8       33.06       34.03      4.19 o 
   2   1   8       10.30       11.42      3.53 o 
   3   1   8        5.87       11.80      3.82 o 
   4   1   8       45.43       42.02      7.11 o 
  -4   2   8        0.01        3.00      2.40 o 
  -3   2   8       76.05       82.08      4.90 o 
  -2   2   8      444.22      389.14     10.02 o 
  -1   2   8       49.81       51.03      2.98 o 
   0   2   8       20.52       33.05      2.58 o 
   1   2   8       61.37       60.29      3.95 o 
   2   2   8        0.00        0.00      1.98 o 
   3   2   8       37.08       42.04      6.42 o 
   4   2   8        1.18        7.24      4.05 o 
  -4   3   8       88.32       84.29      6.92 o 
  -3   3   8       43.51       48.88      4.42 o 
  -2   3   8       22.11       18.22      7.61 o 
  -1   3   8      411.26      362.07      7.57 o 
   0   3   8       14.31        8.21      3.83 o 
   1   3   8      118.97      114.88      5.14 o 
   2   3   8       34.98       34.34      5.23 o 
   3   3   8       45.52       37.36      6.83 o 
  -4   4   8        0.01        1.46      2.64 o 
  -3   4   8        0.09        4.26      2.12 o 
  -2   4   8        5.75        7.94      1.89 o 
  -1   4   8      153.90      149.50      6.10 o 
   0   4   8       20.25       22.30      2.36 o 
   1   4   8        3.58        4.69      1.77 o 
   2   4   8        0.08        4.02      2.50 o 
   3   4   8       28.48       33.35      5.69 o 
  -4   5   8        2.95        2.99      3.29 o 
  -3   5   8       42.81       52.23      4.51 o 
  -2   5   8       39.42       46.79      3.76 o 
  -1   5   8       59.46       58.87      3.37 o 
   0   5   8       35.07       41.68      2.85 o 
   1   5   8        0.13        1.59      1.52 o 
   2   5   8        6.80       10.29      2.58 o 
   3   5   8        2.43        5.84      2.99 o 
  -4   6   8        2.71        4.04      2.90 o 
  -3   6   8       35.79       45.67      4.40 o 
  -2   6   8       73.43       65.12      3.76 o 
  -1   6   8       54.36       54.11      3.07 o 
   0   6   8       43.42       46.70      2.98 o 
   1   6   8       24.36       27.24      3.44 o 
   2   6   8      207.88      192.34     11.00 o 
   3   6   8        4.51        7.85      3.22 o 
  -4   7   8       15.53        9.31      3.46 o 
  -3   7   8        9.73       11.90      2.96 o 
  -2   7   8       33.42       34.35      3.41 o 
  -1   7   8        2.71        4.89      1.44 o 
   0   7   8       16.56       19.31      2.74 o 
   1   7   8      212.19      184.50     11.67 o 
   2   7   8       89.03       67.56      8.87 o 
   3   7   8        0.16        0.00      2.59 o 
  -4   8   8       23.10       24.34      4.56 o 
  -3   8   8       27.94       34.75      4.85 o 
  -2   8   8      236.12      213.46     15.23 o 
  -1   8   8        1.25        3.14      1.18 o 
   0   8   8       35.58       38.54      3.67 o 
   1   8   8       39.60       46.50      4.23 o 
   2   8   8        6.28        8.76      3.62 o 
   3   8   8       62.54       76.56      8.28 o 
  -4   9   8        3.23        6.79      3.39 o 
  -3   9   8       13.44       13.50      3.47 o 
  -2   9   8       97.43       97.65      5.76 o 
  -1   9   8        6.13        4.37      1.87 o 
   0   9   8        1.93        3.65      2.10 o 
   1   9   8      145.57      125.70      5.67 o 
   2   9   8        8.72       11.46      2.74 o 
   3   9   8        6.69        5.47      5.09 o 
  -3  10   8        0.49        2.55      2.27 o 
  -2  10   8      124.13      117.39      6.39 o 
  -1  10   8       21.52       21.27      3.15 o 
   0  10   8      105.40       89.16      6.22 o 
   1  10   8      248.34      223.82     14.88 o 
   2  10   8        0.03        4.05      2.06 o 
   3  10   8        3.95       10.35      3.27 o 
  -3  11   8       11.59       15.35      3.68 o 
  -2  11   8       49.31       60.41      5.76 o 
  -1  11   8        1.21        3.20      1.84 o 
   0  11   8      393.34      341.90     12.15 o 
   1  11   8        0.26        0.78      2.19 o 
   2  11   8        1.50        3.11      2.73 o 
   3  11   8        2.30        5.18      3.33 o 
  -3  12   8        0.16        2.30      2.56 o 
  -2  12   8        3.88        5.25      2.40 o 
  -1  12   8      257.45      235.44     14.12 o 
   0  12   8      107.15       98.90      6.82 o 
   1  12   8       40.99       48.20      7.02 o 
   2  12   8        0.13        0.21      2.46 o 
   3  12   8        6.45        9.59      3.89 o 
  -3  13   8        3.45        6.80      3.49 o 
  -2  13   8        4.43        6.44      2.59 o 
  -1  13   8       85.10       86.63      8.32 o 
   0  13   8       13.11       13.45      3.25 o 
   1  13   8       22.65       28.79      4.97 o 
   2  13   8        2.65        2.84      2.76 o 
   3  13   8        1.30        5.92      3.73 o 
  -3  14   8        6.57       11.41      3.56 o 
  -2  14   8        2.64        5.48      2.64 o 
  -1  14   8       44.42       55.84      7.53 o 
   0  14   8       26.87       40.86      5.66 o 
   1  14   8       10.69        9.35      3.15 o 
   2  14   8        1.22        4.86      3.12 o 
  -3  15   8        0.81        5.31      3.02 o 
  -2  15   8       65.31       39.85     16.95 o 
  -1  15   8       25.46       35.11      5.61 o 
   0  15   8        2.51        4.33      2.86 o 
   1  15   8       36.33       40.13      5.76 o 
   2  15   8       19.41       23.13      5.02 o 
  -2  16   8       41.49       35.73     13.20 o 
  -1  16   8        0.33        4.71      3.30 o 
   0  16   8       16.90       21.31      4.13 o 
   1  16   8       23.31       28.63      7.53 o 
   2  16   8        0.01        0.00      4.90 o 
  -2  17   8       61.83       59.92      6.34 o 
  -1  17   8        1.97        2.78      4.05 o 
   0  17   8       16.25       18.08      6.59 o 
   1  17   8       22.91       24.95      7.91 o 
   2  17   8        2.88       11.96      6.87 o 
  -2  18   8       14.48       19.43      5.68 o 
  -1  18   8        0.68        1.88      5.46 o 
   0  18   8        0.16        5.09      5.84 o 
   1  18   8       29.58       34.00      8.66 o 
  -1  19   8        1.18        6.12      5.27 o 
   0  19   8        4.18        5.46      5.93 o 
   1  19   8       23.18       28.25      8.66 o 
   0  20   8        0.39        0.00      5.56 o 
  -3   0   9      609.48      524.30     36.40 o 
  -1   0   9       17.54       18.88      3.56 o 
   1   0   9      290.25      261.60     14.88 o 
   3   0   9       77.27       71.76     11.39 o 
  -4   1   9       46.25       42.56      5.01 o 
  -3   1   9       26.32       29.72      3.69 o 
  -2   1   9       25.41       24.08      2.99 o 
  -1   1   9        1.71        1.81      1.27 o 
   0   1   9       17.22       21.45      2.55 o 
   1   1   9        1.29        2.15      1.74 o 
   2   1   9       92.51       88.12      6.99 o 
   3   1   9        4.26        6.33      6.17 o 
  -4   2   9       15.39       11.98      2.92 o 
  -3   2   9      143.35      131.49      7.27 o 
  -2   2   9      182.50      154.40      6.66 o 
  -1   2   9        5.68        5.39      1.61 o 
   0   2   9       54.51       56.77      3.31 o 
   1   2   9      129.95      121.65      5.57 o 
   2   2   9       12.31       15.53      3.82 o 
   3   2   9       12.87       14.96      5.09 o 
  -4   3   9        8.90       11.15      3.34 o 
  -3   3   9        1.49        4.29      2.13 o 
  -2   3   9       83.25       55.67     17.87 o 
  -1   3   9      181.32      175.72      6.56 o 
   0   3   9        6.15        8.50      2.00 o 
   1   3   9       29.62       41.78      4.18 o 
   2   3   9      165.40      150.47      8.82 o 
   3   3   9       92.63       83.60     13.75 o 
  -4   4   9       79.24       68.19      7.23 o 
  -3   4   9       19.32       26.79      6.32 o 
  -2   4   9      100.39       95.89      4.66 o 
  -1   4   9      117.06      108.10      4.48 o 
   0   4   9       18.58       24.92      2.61 o 
   1   4   9       35.69       42.94      4.26 o 
   2   4   9       71.72       64.32      6.86 o 
   3   4   9        5.39        6.97      3.39 o 
  -4   5   9       53.68       39.02      9.13 o 
  -3   5   9       26.21       26.89      3.70 o 
  -2   5   9       10.88       15.14      2.77 o 
  -1   5   9      274.73      236.91      6.53 o 
   0   5   9        0.00        2.53      1.60 o 
   1   5   9        6.36        7.41      2.15 o 
   2   5   9       10.06       13.18      3.86 o 
   3   5   9        0.45        1.65      2.40 o 
  -4   6   9        0.03        0.00      2.77 o 
  -3   6   9        9.20       12.09      2.64 o 
  -2   6   9       48.72       45.53      3.85 o 
  -1   6   9       76.65       72.51      3.85 o 
   0   6   9      259.30      249.37      7.75 o 
   1   6   9        8.55        9.66      2.37 o 
   2   6   9      284.37      257.96     11.31 o 
   3   6   9        2.34        5.33      3.19 o 
  -4   7   9        1.84        4.80      3.13 o 
  -3   7   9       22.04       22.85      4.36 o 
  -2   7   9        0.27        0.56      1.29 o 
  -1   7   9       79.50       76.24      3.85 o 
   0   7   9        0.01        2.02      1.43 o 
   1   7   9      357.79      341.59      9.56 o 
   2   7   9        3.80        3.95      2.08 o 
   3   7   9        2.77        6.86      5.70 o 
  -3   8   9       33.85       36.19      5.32 o 
  -2   8   9       78.98       81.11      5.38 o 
  -1   8   9        1.05        1.74      1.64 o 
   0   8   9       34.13       36.09      3.82 o 
   1   8   9       73.34       77.10      4.80 o 
   2   8   9        0.00        4.34      2.19 o 
   3   8   9        2.61        7.12      3.05 o 
  -3   9   9        4.07        2.31      2.47 o 
  -2   9   9       10.73       12.31      3.24 o 
  -1   9   9       75.44       70.98      4.54 o 
   0   9   9      347.69      315.83     13.75 o 
   1   9   9      123.31      112.50      5.68 o 
   2   9   9       45.54       46.32      4.90 o 
   3   9   9        3.10        0.61      2.86 o 
  -3  10   9        7.20       11.20      3.33 o 
  -2  10   9       25.80       31.99      4.78 o 
  -1  10   9        8.98        9.60      2.53 o 
   0  10   9       59.10       58.07      6.43 o 
   1  10   9        3.97        8.51      3.10 o 
   2  10   9        1.63        5.69      3.34 o 
   3  10   9       14.04       16.31      4.33 o 
  -3  11   9       11.26        3.50      2.74 o 
  -2  11   9        0.00        4.07      2.21 o 
  -1  11   9      149.81      157.95     13.06 o 
   0  11   9      201.52      178.49     16.62 o 
   1  11   9        7.17       10.22      3.20 o 
   2  11   9       26.04       34.23      5.79 o 
   3  11   9        0.98        7.35      4.99 o 
  -3  12   9        8.47       13.60      3.60 o 
  -2  12   9        3.79        3.84      2.53 o 
  -1  12   9       20.34       27.17      4.93 o 
   0  12   9       19.52       22.67      4.46 o 
   1  12   9       31.31       39.72      5.83 o 
   2  12   9        1.75        6.37      3.03 o 
  -3  13   9        4.06        6.58      3.35 o 
  -2  13   9        7.33       12.30      3.12 o 
  -1  13   9       89.58       82.91      6.81 o 
   0  13   9        4.94        6.07      2.74 o 
   1  13   9        0.04        1.49      2.62 o 
   2  13   9       28.98       42.64      6.50 o 
  -3  14   9        5.34        8.18      4.84 o 
  -2  14   9        0.91        6.51      2.88 o 
  -1  14   9      165.67      146.68      9.70 o 
   0  14   9        0.43        3.48      2.12 o 
   1  14   9       20.38       26.18      7.67 o 
   2  14   9        0.48        4.48      3.16 o 
  -2  15   9       34.52       56.67     12.22 o 
  -1  15   9       39.52       48.58      6.74 o 
   0  15   9       38.22       42.05      6.18 o 
   1  15   9        4.79        5.60      3.10 o 
   2  15   9        4.18        7.18      4.38 o 
  -2  16   9       11.89       13.69      5.09 o 
  -1  16   9        0.43        0.29      2.73 o 
   0  16   9       12.56       15.79      4.09 o 
   1  16   9        0.49        5.94      3.03 o 
  -2  17   9        0.14        0.00      3.27 o 
  -1  17   9       13.12       24.14      7.96 o 
   0  17   9       22.71       22.98      7.16 o 
   1  17   9        7.54        5.46      5.18 o 
  -1  18   9        9.08        9.04      6.31 o 
   0  18   9        2.31        4.14      4.61 o 
   1  18   9        4.07        8.76      6.50 o 
   0  19   9        4.56       11.58      5.93 o 
  -4   0  10        2.47        2.41      3.61 o 
  -2   0  10        0.16        2.32      2.26 o 
   0   0  10      159.19      162.76      7.72 o 
   2   0  10       14.56       31.45      7.44 o 
  -4   1  10        5.34        2.85      2.55 o 
  -3   1  10       41.35       47.67      4.77 o 
  -2   1  10      171.20      151.48      5.95 o 
  -1   1  10        3.43        2.76      1.44 o 
   0   1  10       69.21       71.89      3.84 o 
   1   1  10       49.40       60.79      6.66 o 
   2   1  10       13.17       14.39      4.05 o 
   3   1  10       50.44       46.01      7.07 o 
  -4   2  10       24.14       26.87      4.14 o 
  -3   2  10        1.42        3.77      2.07 o 
  -2   2  10       18.10       24.16      3.67 o 
  -1   2  10       32.38       38.88      3.54 o 
   0   2  10      138.54      136.94      5.05 o 
   1   2  10        9.40        9.76      3.27 o 
   2   2  10        6.65        3.20      2.89 o 
   3   2  10        3.30        6.27      3.53 o 
  -4   3  10       11.54       14.95      3.39 o 
  -3   3  10       16.66       15.98      2.93 o 
  -2   3  10      254.82      178.53     48.08 o 
  -1   3  10        7.31        7.01      2.33 o 
   0   3  10      349.03      305.14      8.94 o 
   1   3  10       55.81       60.84      5.35 o 
   2   3  10       30.59       36.57      6.17 o 
   3   3  10        6.41        7.22      3.39 o 
  -4   4  10       10.36        8.66      2.78 o 
  -3   4  10        1.76        3.39      2.45 o 
  -2   4  10      118.07      105.79      7.07 o 
  -1   4  10       13.26       14.65      2.54 o 
   0   4  10       65.07       72.13      4.60 o 
   1   4  10        1.12        4.93      2.22 o 
   2   4  10      150.98      140.28      8.82 o 
   3   4  10       26.79       27.44      5.60 o 
  -3   5  10       27.17       32.88      4.03 o 
  -2   5  10        4.87        6.80      3.26 o 
  -1   5  10      507.09      475.31      9.70 o 
   0   5  10      122.79      119.58      5.73 o 
   1   5  10      104.42       59.07     26.90 o 
   2   5  10       26.73       31.45      5.55 o 
   3   5  10       29.52       23.39      5.09 o 
  -3   6  10        4.72        4.84      2.67 o 
  -2   6  10        3.13        6.87      1.98 o 
  -1   6  10      330.02      262.69      7.25 o 
   0   6  10       10.40       11.65      2.63 o 
   1   6  10       93.45       96.65      5.46 o 
   2   6  10        2.85        5.97      3.15 o 
   3   6  10       62.80       61.59      8.05 o 
  -3   7  10        7.23       13.85      3.38 o 
  -2   7  10        0.26        0.28      1.80 o 
  -1   7  10       16.17       18.66      2.64 o 
   0   7  10        4.67        8.67      2.27 o 
   1   7  10       27.32       31.92      4.04 o 
   2   7  10        0.00        1.28      2.29 o 
   3   7  10        3.88        6.04      4.57 o 
  -3   8  10       26.28       23.20      5.34 o 
  -2   8  10        0.00        0.60      1.88 o 
  -1   8  10       13.17       16.52      3.17 o 
   0   8  10      495.45      437.39     10.92 o 
   1   8  10       97.43       98.97      7.90 o 
   2   8  10        0.24        2.68      2.76 o 
   3   8  10        6.81       14.85      4.50 o 
  -3   9  10        2.55        2.31      2.18 o 
  -2   9  10        0.52        2.41      2.05 o 
  -1   9  10        0.42        2.26      2.19 o 
   0   9  10       44.15       48.60      6.18 o 
   1   9  10      111.56      107.17      7.63 o 
   2   9  10        4.21        9.23      3.29 o 
   3   9  10        9.28        6.53      3.27 o 
  -3  10  10       10.98       18.21      3.71 o 
  -2  10  10       23.51       18.06      6.33 o 
  -1  10  10       17.84       21.04      4.39 o 
   0  10  10        4.17        7.07      2.56 o 
   1  10  10        2.56        5.17      2.79 o 
   2  10  10       14.36       20.09      4.23 o 
  -3  11  10       74.99       71.03      7.13 o 
  -2  11  10       50.48       56.03      5.99 o 
  -1  11  10        5.84        9.92      3.47 o 
   0  11  10       26.41       33.61      5.65 o 
   1  11  10        8.43       14.36      3.77 o 
   2  11  10        3.80        5.72      3.66 o 
  -3  12  10        0.35        0.86      4.58 o 
  -2  12  10        0.05        4.24      2.59 o 
  -1  12  10       72.14       74.72      7.19 o 
   0  12  10       14.04       12.71      3.60 o 
   1  12  10      116.15      101.54      7.62 o 
   2  12  10        5.97        3.94      3.41 o 
  -2  13  10        8.52       18.61      3.92 o 
  -1  13  10       26.74       25.74      5.05 o 
   0  13  10        0.21        5.04      2.73 o 
   1  13  10        0.57        1.70      2.53 o 
   2  13  10       13.74       24.10      4.98 o 
  -2  14  10       36.60       40.69      5.43 o 
  -1  14  10        0.31        2.83      2.93 o 
   0  14  10       56.07       58.09      7.22 o 
   1  14  10        0.28        5.68      3.77 o 
   2  14  10        0.36        4.83      3.41 o 
  -2  15  10        6.70       12.24      4.50 o 
  -1  15  10       15.61       20.39      4.79 o 
   0  15  10        0.30        5.07      2.82 o 
   1  15  10        4.95        8.12      3.41 o 
  -2  16  10        6.12        6.18      3.82 o 
  -1  16  10        5.88       10.55      3.87 o 
   0  16  10       14.40       17.16      4.41 o 
   1  16  10        1.60        4.77      3.39 o 
  -1  17  10        7.05        7.87      3.83 o 
   0  17  10        0.62        4.10      3.39 o 
   0  18  10        5.32       29.66      8.57 o 
  -3   0  11       83.46       83.98      9.75 o 
  -1   0  11        6.72       12.03      3.19 o 
   1   0  11      615.09      538.08     23.35 o 
   3   0  11        0.01        0.47      4.14 o 
  -3   1  11       47.30       43.57      4.65 o 
  -2   1  11      108.41       93.70      4.90 o 
  -1   1  11       27.04       35.07      3.62 o 
   0   1  11       10.53       14.15      2.97 o 
   1   1  11       17.83       29.43      5.16 o 
   2   1  11       19.92       21.53      5.27 o 
   3   1  11       47.40       38.91      6.69 o 
  -3   2  11       64.74       64.99      5.54 o 
  -2   2  11       31.43       31.10      4.34 o 
  -1   2  11       22.42       24.63      3.12 o 
   0   2  11       90.90       83.57      5.12 o 
   1   2  11      154.91      136.58      8.62 o 
   2   2  11        6.24       10.35      3.90 o 
   3   2  11        0.64        1.36      3.16 o 
  -3   3  11        1.70        1.81      2.12 o 
  -2   3  11       82.68       69.78     12.55 o 
  -1   3  11       56.25       50.13     10.47 o 
   0   3  11       37.23       36.22      4.22 o 
   1   3  11        1.28        4.67      5.89 o 
   2   3  11       79.28       85.65      8.71 o 
   3   3  11        3.46        7.55      7.20 o 
  -3   4  11       29.47       33.50      4.21 o 
  -2   4  11       24.20       31.40      3.72 o 
  -1   4  11        0.60        5.71      1.84 o 
   0   4  11       31.03       19.41      8.90 o 
   1   4  11        4.86        9.89      3.59 o 
   2   4  11      115.21      103.43     14.17 o 
   3   4  11        2.52        4.37      3.33 o 
  -3   5  11        0.00        1.21      2.03 o 
  -2   5  11        1.43        5.26      1.97 o 
  -1   5  11      188.07      184.69     12.91 o 
   0   5  11       20.23       24.99      3.62 o 
   1   5  11       39.10       19.44     26.93 o 
   2   5  11        2.81        6.07      3.06 o 
   3   5  11        0.10        1.72      3.09 o 
  -3   6  11        0.58        3.87      2.56 o 
  -2   6  11       50.78       50.35      4.54 o 
  -1   6  11      161.52      159.84      6.02 o 
   0   6  11       57.94       59.81      5.25 o 
   1   6  11        3.25        6.24      2.53 o 
   2   6  11       15.50       17.12      4.32 o 
  -3   7  11        0.75        4.13      3.09 o 
  -2   7  11       60.44       51.76     12.22 o 
  -1   7  11      110.51       93.71      7.09 o 
   0   7  11       18.18       29.83      5.02 o 
   1   7  11        3.11        9.57      2.58 o 
   2   7  11        1.70        0.65      2.49 o 
  -3   8  11        0.50        2.08      2.53 o 
  -2   8  11      232.80      152.54     46.59 o 
  -1   8  11       83.87       81.51      6.76 o 
   0   8  11      131.35      114.41      7.76 o 
   1   8  11       55.15       65.19      6.28 o 
   2   8  11       16.06       24.67      5.03 o 
  -3   9  11        0.09        0.00      2.28 o 
  -2   9  11       20.05       22.61      3.96 o 
  -1   9  11        9.56       15.29      4.09 o 
   0   9  11        0.63        1.22      2.92 o 
   1   9  11       68.65       73.72      6.81 o 
   2   9  11        6.85        6.69      4.52 o 
  -3  10  11       16.20       16.91      4.30 o 
  -2  10  11        7.84        7.04      2.69 o 
  -1  10  11       22.33       30.38      8.95 o 
   0  10  11      168.13      156.86      9.18 o 
   1  10  11        7.01        7.84      3.50 o 
   2  10  11        0.25        7.82      4.61 o 
  -2  11  11       26.78       28.87      4.59 o 
  -1  11  11       16.81       14.51      3.96 o 
   0  11  11       17.16       17.18      4.09 o 
   1  11  11      109.34       99.90      7.52 o 
   2  11  11        0.04       11.68      5.74 o 
  -2  12  11       17.75       28.63      5.73 o 
  -1  12  11        0.25        1.84      2.78 o 
   0  12  11       24.50       37.32      6.06 o 
   1  12  11       10.27       11.50      5.41 o 
   2  12  11       41.23       61.01      7.75 o 
  -2  13  11       17.65       14.51      4.58 o 
  -1  13  11        2.65        3.63      3.00 o 
   0  13  11        3.85       10.25      3.56 o 
   1  13  11        7.32       12.65      4.01 o 
  -2  14  11        0.54        2.10      3.10 o 
  -1  14  11        4.88        9.21      3.37 o 
   0  14  11        0.65        2.08      2.94 o 
   1  14  11       10.05       11.90      3.78 o 
  -1  15  11       23.71       34.20      5.92 o 
   0  15  11        0.11        4.36      3.26 o 
   1  15  11        4.02        4.59      3.49 o 
  -1  16  11        1.16        2.40      3.10 o 
   0  16  11        0.49        0.18      2.91 o 
  -2   0  12        0.27        1.65      2.43 o 
   0   0  12      254.98      229.77     15.44 o 
   2   0  12        5.27       15.54      6.40 o 
  -3   1  12       11.41       17.17      3.27 o 
  -2   1  12        3.02        6.25      2.11 o 
  -1   1  12      100.13       89.87      4.71 o 
   0   1  12       33.99       32.31      5.66 o 
   1   1  12        2.95        9.37      3.72 o 
   2   1  12        1.25        7.26      3.73 o 
  -3   2  12       47.91       53.76      5.27 o 
  -2   2  12        4.19        6.36      2.90 o 
  -1   2  12       39.54       46.38      4.20 o 
   0   2  12       94.24       96.75      5.96 o 
   1   2  12        0.96        3.93      3.24 o 
   2   2  12        4.27        7.02      3.59 o 
  -3   3  12        3.21        6.97      2.40 o 
  -2   3  12       50.09       43.23      7.17 o 
  -1   3  12        0.03        1.75      1.56 o 
   0   3  12        8.26       13.78      3.08 o 
   1   3  12       18.44       22.58      5.21 o 
   2   3  12       12.79       19.92      5.13 o 
  -3   4  12       12.86       15.93      4.30 o 
  -2   4  12       53.51       56.99      6.39 o 
  -1   4  12      283.01      246.54     13.21 o 
   0   4  12        2.91        4.52      2.07 o 
   1   4  12       18.20       28.79      5.55 o 
   2   4  12       16.60       18.59      4.98 o 
  -3   5  12        0.77        1.17      2.47 o 
  -2   5  12       16.62       13.41      2.76 o 
  -1   5  12      106.36      109.60      6.21 o 
   0   5  12       91.66       95.67      6.06 o 
   1   5  12       30.66       29.36      8.66 o 
   2   5  12       16.03       17.95      4.85 o 
  -3   6  12        9.61        8.10      3.14 o 
  -2   6  12       52.96       32.26     15.75 o 
  -1   6  12       13.30       17.35      3.35 o 
   0   6  12        0.88        3.27      1.96 o 
   1   6  12       18.23       23.66      6.64 o 
   2   6  12        0.62        0.87      3.12 o 
  -3   7  12        8.95       11.48      4.13 o 
  -2   7  12       35.02       34.60      4.98 o 
  -1   7  12       25.77       28.43      7.77 o 
   0   7  12       53.00       57.16      5.42 o 
   1   7  12        0.00        3.08      2.90 o 
   2   7  12        2.39        1.74      4.24 o 
  -3   8  12        0.09        4.38      2.85 o 
  -2   8  12       17.62       17.05      3.53 o 
  -1   8  12      110.84       90.02      7.30 o 
   0   8  12       21.62       24.05      4.75 o 
   1   8  12        4.39        7.39      3.26 o 
   2   8  12        7.69       15.26      6.22 o 
  -2   9  12        0.21        2.62      2.38 o 
  -1   9  12        0.15        1.85      2.64 o 
   0   9  12       39.77       44.29      6.75 o 
   1   9  12        1.60        8.35      3.12 o 
   2   9  12       18.45       24.58      8.00 o 
  -2  10  12        3.28        3.20      2.99 o 
  -1  10  12        9.87       11.54      3.60 o 
   0  10  12       64.92       65.87      7.82 o 
   1  10  12        3.15        6.13      5.37 o 
  -2  11  12       12.54       25.91      5.36 o 
  -1  11  12        4.83       10.37      3.75 o 
   0  11  12        8.90        9.87      3.75 o 
   1  11  12       37.89       40.66      6.38 o 
  -2  12  12        1.27        1.83      3.26 o 
  -1  12  12        1.25        5.03      3.21 o 
   0  12  12       25.35       26.21      5.38 o 
   1  12  12        6.53       12.41      3.88 o 
  -1  13  12       14.11       18.41      4.85 o 
   0  13  12        0.06        3.04      3.03 o 
   1  13  12       36.20       54.65     12.29 o 
  -1  14  12        0.01        0.28      3.21 o 
   0  14  12        0.00        0.00      3.01 o 
  -3   0  13        0.00        0.52      3.48 o 
  -1   0  13       30.21       31.99      5.37 o 
   1   0  13       12.81       25.61      7.91 o 
  -3   1  13        4.42       10.01      3.24 o 
  -2   1  13       42.98       46.06      4.75 o 
  -1   1  13        4.98        5.09      2.06 o 
   0   1  13       15.55       18.28      4.52 o 
   1   1  13        4.71       14.99      4.42 o 
   2   1  13        0.12        4.36      3.41 o 
  -3   2  13        8.81       10.83      2.88 o 
  -2   2  13        2.33        3.49      2.37 o 
  -1   2  13       46.80       61.40      4.94 o 
   0   2  13      121.15      120.60      8.55 o 
   1   2  13       67.77       83.62     10.88 o 
   2   2  13        0.36        2.65      3.46 o 
  -3   3  13       19.94       24.17      3.77 o 
  -2   3  13        2.66        1.68      2.45 o 
  -1   3  13       39.36       53.99      5.56 o 
   0   3  13       26.94       31.53      5.92 o 
   1   3  13       29.70       48.96      7.26 o 
   2   3  13        9.84       17.59      5.14 o 
  -2   4  13        0.31        5.18      2.19 o 
  -1   4  13        2.07        7.77      2.65 o 
   0   4  13       28.25       24.32      7.07 o 
   1   4  13        1.36        3.04      3.86 o 
   2   4  13        1.21        5.64      4.03 o 
  -2   5  13       29.07       23.21      4.23 o 
  -1   5  13       21.10       24.72      4.14 o 
   0   5  13        0.56        0.19      2.21 o 
   1   5  13        0.31        9.23      3.92 o 
   2   5  13        0.35       12.52      4.46 o 
  -2   6  13       42.01       39.39      5.40 o 
  -1   6  13        1.34        4.36      2.90 o 
   0   6  13        4.83        4.73      2.73 o 
   1   6  13        9.46       13.05      4.05 o 
   2   6  13       18.62       19.43      7.77 o 
  -2   7  13       33.38       39.94      5.47 o 
  -1   7  13        0.14        1.68      2.78 o 
   0   7  13       27.31       23.72      4.92 o 
   1   7  13       14.71       14.22      5.37 o 
  -2   8  13        0.54        1.55      2.53 o 
  -1   8  13        4.04        1.51      2.49 o 
   0   8  13        0.18        0.41      2.56 o 
   1   8  13       18.37       19.30      6.59 o 
  -2   9  13        0.49        5.85      3.30 o 
  -1   9  13        6.91        6.73      3.45 o 
   0   9  13        4.34        7.46      3.19 o 
   1   9  13        2.70        5.56      5.18 o 
  -2  10  13        0.40        1.38      3.12 o 
  -1  10  13        3.67       12.72      3.91 o 
   0  10  13        0.74        2.57      3.14 o 
   1  10  13        1.23        5.37      4.14 o 
  -1  11  13        0.38        1.23      3.25 o 
   0  11  13        7.72        8.69      3.82 o 
   1  11  13       27.94       28.72      6.06 o 
  -1  12  13        2.53        0.49      2.99 o 
   0  12  13        0.37       10.36      3.80 o 
  -2   0  14       96.19       96.40      7.82 o 
   0   0  14       21.02       27.03      8.19 o 
  -2   1  14        0.27        3.32      1.98 o 
  -1   1  14       11.45       16.24      3.58 o 
   0   1  14       23.87       40.60      6.76 o 
   1   1  14        7.05       14.77      4.56 o 
  -2   2  14        0.00        3.99      2.40 o 
  -1   2  14        5.51        7.03      2.66 o 
   0   2  14        6.61       20.54      5.18 o 
   1   2  14        1.29        8.21      3.96 o 
  -2   3  14       10.18       12.09      2.80 o 
  -1   3  14        0.06        2.57      2.44 o 
   0   3  14        0.17        6.11      3.30 o 
   1   3  14        0.14        2.63      3.34 o 
  -2   4  14       17.89       18.43      3.33 o 
  -1   4  14       23.77       14.96      6.24 o 
   0   4  14        0.72        7.06      3.60 o 
   1   4  14        0.87        4.24      3.78 o 
  -2   5  14        0.07        3.55      3.53 o 
  -1   5  14        1.77        1.54      3.77 o 
   0   5  14       17.82       34.09      5.95 o 
   1   5  14        9.33        8.95      4.40 o 
  -2   6  14        7.43        8.79      3.70 o 
  -1   6  14        0.23        0.00      2.72 o 
   0   6  14        9.44       12.71      5.93 o 
   1   6  14        4.09        7.73      3.70 o 
  -1   7  14        0.41        1.11      3.01 o 
   0   7  14        0.00        0.00      2.55 o 
   1   7  14        1.45        2.54      5.09 o 
  -1   8  14        3.77       11.06      3.82 o 
   0   8  14        0.13        0.00      2.75 o 
  -1   9  14        2.89        7.02      3.64 o 
   0   9  14        0.05        4.03      3.50 o 
  -1   0  15        1.42        7.63      4.52 o 
  -1   1  15        1.10        4.53      3.14 o 
   0   1  15        1.72        3.05      4.43 o 
  -1   2  15        0.26        2.79      3.39 o 
   0   2  15        0.52        0.00      3.25 o 
  -1   3  15       21.86       23.96      5.56 o 
   0   3  15        3.01        6.14      3.54 o 
  -1   4  15        0.82        0.00      2.40 o 
   0   4  15        2.36       10.45      4.08 o 
  -1   5  15        2.01        0.00      7.02 o 
   0   5  15        0.17        0.00      2.91 o 
                                                 
